# Supplementary material for: A Hierarchical Classification of Benthic Biodiversity and Assessment of Protected Areas in the Southern Ocean
Source: PLoS One. 2014 Jul 17;9(7):e100551. doi: 10.1371/journal.pone.0100551 (PMC4102490; doi:10.1371/journal.pone.0100551)
Supplement: Table S1 — Spatial coverage of ecoregions, geomorphic features and environmental types within the Southern Ocean. (XLSX) [file pone.0100551.s001.xlsx]

## Sheet: INFO
Table S2: Spatial coverage of ecoregions, geomorphic features and environmental types within the Southern Ocean
Supporting information for the manuscript titled 'A hierarchical classification of benthic biodiversity and assessment of protected areas in the Southern Ocean'
Authors: L.L. Douglass*, J. Turner, H. S. Grantham, S. Kaiser, A. Constable, R. Nicoll, B. Raymond, A. Post, A. Brandt, D. Beaver
*Corresponding author: douglass.lucinda@gmail.com
This data is provided in good faith, please inform the corresponding author of research using this data and cite the data accordingly
Description of each table
Table	Spreadsheet name	Level of Classification (see Fig. 1)	Table description
Table 1	T1_L1_Ecoreg	L1	The area and proportion of the Southern Ocean spanned by each ecoregion
Table 2	T2_L2b_NumberGeo	L2b	The number of geomorphic features and the proportion of area they span in each ecoregion
Table 3	T3_L2b_Area(km2)	L2b	The area of each geomorphic class and geomorphic feature for each ecoregion
Table 4	T4_L2b_%Eco	L2b	The distribution of geomorphic classes and geomorphic features within each ecoregion (i.e. percentages derived from total of coloumn)
Table 5	T5_L2b_%Geo	L2b	The distribution of each geomorphic class and geomorphic feature across ecoregions (i.e. percentages derived from total of row)
Table 6	T6_L3_Area(km2)	L3	The area of each environmental type for each ecoregion
Table 7	T7_L3_%Eco	L3	The distribution of environmental types within each ecoregion (i.e. percentages derived from total of coloumn)
Table 8	T8_L3_%EnvT	L3	The distribution of each environmental type across ecoregions (i.e. percentages derived from total of row)
Note: This dataset is not designed to explore a level 2a nesting of bathomes within ecoregions since some bathomes were combined when generating the level 3 environmental types

## Sheet: T1_L1_Ecoreg
EcoID	Ecoregion	Area (km2)	% of Southern Ocean
A	Amundsen	1.55076e+06	0.0456227
AB	Atlantic Basin	7.1341e+06	0.209882
AP	Antarctic Peninsula	910737	0.0267935
CI-EK	Central Indian - East Kerguelen Subregion	558681	0.0164362
CI-PB	Central Indian - Prydz Bay Subregion	455342	0.013396
CI-W	Central Indian - Wilkes Subregion	486762	0.0143204
CI-WK	Central Indian - West Kerguelen Subregion	173556	0.00510595
DC	Del Cano	908603	0.0267308
DM	Dronning Maud	673365	0.0198101
EIA	East Indian Abyssal	2.88077e+06	0.0847511
K-BB	Kerguelen - Banzare Bank Subregion	270266	0.00795112
K-DK	Kerguelen - Deep Kerguelen Subregion	1.80725e+06	0.0531686
K-KP	Kerguelen - Kerguelen Plateau Subregion	605000	0.0177989
O	Oates	543586	0.0159921
OL	Ob & Lena	1.07884e+06	0.0317391
PAR	Pacific-Antarctic Ridge	3.02916e+06	0.0891166
PB	Pacific Basin	3.99804e+06	0.117621
RS	Ross Sea	828471	0.0243733
SA	South Atlantic	1.90877e+06	0.0561553
SG	South Georgia	1.72725e+06	0.0508151
SOI	South Orkney Islands	863550	0.0254053
SSI	South Sandwich Islands	340884	0.0100287
WS	Weddell Shelf	1.25719e+06	0.0369861
Southern Ocean Total		3.39909e+07	1

## Sheet: T2_L2b_NumberGeo
Ecoregion	Geomorphic feature	Area (km2)	Number of geomorphic feature
Amundsen	Abyssal Plain	55839.1	1
Amundsen	Bank	236586	4
Amundsen	Canyons: slope commencing	5054.75	8
Amundsen	Coastal Terrane	27610.3	6
Amundsen	Cross Shelf Valley	26905.8	4
Amundsen	Island Coastal Terrane	1351.5	1
Amundsen	Lower slope	566172	2
Amundsen	Rugose ocean floor	276702	1
Amundsen	Seamount ridges	36815.2	32
Amundsen	Seamounts	3724.96	2
Amundsen	Shelf	136897	4
Amundsen	Upper Slope	177099	1
Amundsen Total	Amundsen Total	1.55076e+06	66
Antarctic Peninsula	Bank	187760	13
Antarctic Peninsula	Canyons: slope commencing	11568.2	9
Antarctic Peninsula	Coastal Terrane	57648.5	34
Antarctic Peninsula	Cross Shelf Valley	101850	19
Antarctic Peninsula	Lower slope	164424	4
Antarctic Peninsula	Margin Ridges	20421.6	2
Antarctic Peninsula	Ocean trough	27581	2
Antarctic Peninsula	Rugose ocean floor	206229	3
Antarctic Peninsula	Seamount ridges	5206.92	3
Antarctic Peninsula	Seamounts	1421.2	7
Antarctic Peninsula	Shelf	22708.9	1
Antarctic Peninsula	Shelf Deeps	35666.4	9
Antarctic Peninsula	Structural slope region	11689	3
Antarctic Peninsula	Upper Slope	56563	2
Antarctic Peninsula Total	Antarctic Peninsula Total	910737	111
Atlantic Basin	Abyssal Plain	3.23239e+06	4
Atlantic Basin	Canyons: shelf commencing	9101.52	7
Atlantic Basin	Canyons: slope commencing	30080.9	32
Atlantic Basin	Lower slope	329155	26
Atlantic Basin	Ocean trough	24997.1	9
Atlantic Basin	Plateau	31194.6	1
Atlantic Basin	Plateau slope	65790.5	1
Atlantic Basin	Ridge	749.844	1
Atlantic Basin	Rugose ocean floor	3.33622e+06	1
Atlantic Basin	Seamount ridges	62203.1	64
Atlantic Basin	Seamounts	12220.9	19
Atlantic Basin Total	Atlantic Basin Total	7.1341e+06	165
Central Indian - East Kerguelen Subregion	Abyssal Plain	165063	3
Central Indian - East Kerguelen Subregion	Bank	47457.5	3
Central Indian - East Kerguelen Subregion	Canyons: shelf commencing	12678.7	6
Central Indian - East Kerguelen Subregion	Canyons: slope commencing	17850.6	13
Central Indian - East Kerguelen Subregion	Cliff	945.313	1
Central Indian - East Kerguelen Subregion	Coastal Terrane	20030.1	5
Central Indian - East Kerguelen Subregion	Cross Shelf Valley	4827.78	1
Central Indian - East Kerguelen Subregion	Lower slope	120298	12
Central Indian - East Kerguelen Subregion	Marginal Plateau	28186.3	2
Central Indian - East Kerguelen Subregion	Shelf	38659.4	3
Central Indian - East Kerguelen Subregion	Shelf Deeps	31998.6	3
Central Indian - East Kerguelen Subregion	Upper Slope	70685.7	8
Central Indian - East Kerguelen Subregion Total	Central Indian - East Kerguelen Subregion Total	558681	60
Central Indian - Prydz Bay Subregion	Abyssal Plain	112645	1
Central Indian - Prydz Bay Subregion	Bank	63584.4	3
Central Indian - Prydz Bay Subregion	Canyons: shelf commencing	4622.99	2
Central Indian - Prydz Bay Subregion	Canyons: slope commencing	8277.2	5
Central Indian - Prydz Bay Subregion	Coastal Terrane	14212.9	3
Central Indian - Prydz Bay Subregion	Cross Shelf Valley	6635.49	2
Central Indian - Prydz Bay Subregion	Lower slope	166157	9
Central Indian - Prydz Bay Subregion	Shelf	1565.04	1
Central Indian - Prydz Bay Subregion	Shelf Deeps	42049.1	1
Central Indian - Prydz Bay Subregion	Trough mouth fans	11446.5	1
Central Indian - Prydz Bay Subregion	Upper Slope	24146.5	6
Central Indian - Prydz Bay Subregion Total	Central Indian - Prydz Bay Subregion Total	455342	34
Central Indian - West Kerguelen Subregion	Bank	30061.1	8
Central Indian - West Kerguelen Subregion	Canyons: shelf commencing	6787.11	2
Central Indian - West Kerguelen Subregion	Canyons: slope commencing	5140.78	3
Central Indian - West Kerguelen Subregion	Coastal Terrane	9547.74	3
Central Indian - West Kerguelen Subregion	Cross Shelf Valley	3770.71	7
Central Indian - West Kerguelen Subregion	Lower slope	81622	7
Central Indian - West Kerguelen Subregion	Shelf Deeps	7195.92	3
Central Indian - West Kerguelen Subregion	Upper Slope	29430.6	3
Central Indian - West Kerguelen Subregion Total	Central Indian - West Kerguelen Subregion Total	173556	36
Central Indian - Wilkes Subregion	Abyssal Plain	66865.4	3
Central Indian - Wilkes Subregion	Bank	81412.2	5
Central Indian - Wilkes Subregion	Canyons: shelf commencing	7644.66	4
Central Indian - Wilkes Subregion	Canyons: slope commencing	18147.2	19
Central Indian - Wilkes Subregion	Coastal Terrane	15837.1	9
Central Indian - Wilkes Subregion	Cross Shelf Valley	12481.7	4
Central Indian - Wilkes Subregion	Lower slope	171860	20
Central Indian - Wilkes Subregion	Shelf Deeps	34396.2	4
Central Indian - Wilkes Subregion	Upper Slope	78117.4	5
Central Indian - Wilkes Subregion Total	Central Indian - Wilkes Subregion Total	486762	73
Del Cano	Abyssal Plain	436224	2
Del Cano	Ocean trough	4192.04	4
Del Cano	Plateau	23620.1	3
Del Cano	Plateau slope	127712	2
Del Cano	Rugose ocean floor	248380	1
Del Cano	Seamount ridges	61565.7	16
Del Cano	Seamounts	6909.34	6
Del Cano Total	Del Cano Total	908603	34
Dronning Maud	Bank	51315.8	10
Dronning Maud	Canyons: shelf commencing	8010.3	5
Dronning Maud	Canyons: slope commencing	30714.1	28
Dronning Maud	Coastal Terrane	36455	8
Dronning Maud	Cross Shelf Valley	7489.77	9
Dronning Maud	Lower slope	247904	25
Dronning Maud	Margin Ridges	65883.3	3
Dronning Maud	Marginal Plateau	13918.9	1
Dronning Maud	Plateau slope	34893.9	1
Dronning Maud	Seamount ridges	1659.91	2
Dronning Maud	Seamounts	6436.7	2
Dronning Maud	Shelf	5256.46	3
Dronning Maud	Shelf Deeps	4451.29	4
Dronning Maud	Upper Slope	158975	6
Dronning Maud Total	Dronning Maud Total	673365	107
East Indian Abyssal	Abyssal Plain	1.55038e+06	1
East Indian Abyssal	Canyons: shelf commencing	1398.49	3
East Indian Abyssal	Canyons: slope commencing	917.014	4
East Indian Abyssal	Contourite Drift	55102.7	1
East Indian Abyssal	Ocean trough	12700.1	1
East Indian Abyssal	Rugose ocean floor	1.24033e+06	1
East Indian Abyssal	Seamount ridges	12823.5	14
East Indian Abyssal	Seamounts	7117.58	19
East Indian Abyssal Total	East Indian Abyssal Total	2.88077e+06	44
Kerguelen - Banzare Bank Subregion	Canyons: slope commencing	2441.29	4
Kerguelen - Banzare Bank Subregion	Plateau	164681	2
Kerguelen - Banzare Bank Subregion	Plateau slope	100680	2
Kerguelen - Banzare Bank Subregion	Ridge	2464.32	2
Kerguelen - Banzare Bank Subregion Total	Kerguelen - Banzare Bank Subregion Total	270266	10
Kerguelen - Deep Kerguelen Subregion	Abyssal Plain	10549.6	2
Kerguelen - Deep Kerguelen Subregion	Canyons: slope commencing	26384.4	13
Kerguelen - Deep Kerguelen Subregion	Plateau	26847.5	1
Kerguelen - Deep Kerguelen Subregion	Plateau slope	466154	12
Kerguelen - Deep Kerguelen Subregion	Ridge	2910.48	1
Kerguelen - Deep Kerguelen Subregion	Rugose ocean floor	1.2598e+06	2
Kerguelen - Deep Kerguelen Subregion	Seamount ridges	8991.29	4
Kerguelen - Deep Kerguelen Subregion	Seamounts	5616.42	13
Kerguelen - Deep Kerguelen Subregion Total	Kerguelen - Deep Kerguelen Subregion Total	1.80725e+06	48
Kerguelen - Kerguelen Plateau Subregion	Bank	73785.1	9
Kerguelen - Kerguelen Plateau Subregion	Canyons: slope commencing	6922.85	8
Kerguelen - Kerguelen Plateau Subregion	Plateau	393016	3
Kerguelen - Kerguelen Plateau Subregion	Plateau slope	101436	12
Kerguelen - Kerguelen Plateau Subregion	Ridge	29840.1	6
Kerguelen - Kerguelen Plateau Subregion Total	Kerguelen - Kerguelen Plateau Subregion Total	605000	38
Oates	Abyssal Plain	90653.1	2
Oates	Bank	91737.4	7
Oates	Canyons: shelf commencing	1147.19	1
Oates	Canyons: slope commencing	10454.7	6
Oates	Coastal Terrane	10459.4	9
Oates	Cross Shelf Valley	14022	5
Oates	Lower slope	124306	11
Oates	Margin Ridges	2445.77	1
Oates	Shelf	56001.9	1
Oates	Shelf Deeps	23609.4	4
Oates	Structural slope region	59400.5	1
Oates	Upper Slope	59347.9	2
Oates Total	Oates Total	543586	50
Ob & Lena	Ocean trough	17070.9	2
Ob & Lena	Plateau	8365.49	2
Ob & Lena	Plateau slope	227300	1
Ob & Lena	Rugose ocean floor	779315	1
Ob & Lena	Seamount ridges	5945.17	5
Ob & Lena	Seamounts	40845.5	16
Ob & Lena Total	Ob & Lena Total	1.07884e+06	27
Pacific Basin	Abyssal Plain	493185	1
Pacific Basin	Canyons: slope commencing	2435.82	6
Pacific Basin	Lower slope	354452	2
Pacific Basin	Rugose ocean floor	3.12055e+06	1
Pacific Basin	Seamount ridges	20786.7	20
Pacific Basin	Seamounts	6634.15	4
Pacific Basin Total	Pacific Basin Total	3.99804e+06	34
Pacific-Antarctic Ridge	Island Coastal Terrane	481.63	1
Pacific-Antarctic Ridge	MOR rift valley	54312.4	8
Pacific-Antarctic Ridge	Ocean trough	2273	1
Pacific-Antarctic Ridge	Rugose ocean floor	2.91749e+06	2
Pacific-Antarctic Ridge	Seamount ridges	37596.2	60
Pacific-Antarctic Ridge	Seamounts	17005.7	55
Pacific-Antarctic Ridge Total	Pacific-Antarctic Ridge Total	3.02916e+06	127
Ross Sea	Bank	169769	9
Ross Sea	Canyons: shelf commencing	6120.03	5
Ross Sea	Canyons: slope commencing	12862.7	16
Ross Sea	Coastal Terrane	24241.3	2
Ross Sea	Cross Shelf Valley	74999.8	7
Ross Sea	Lower slope	193030	2
Ross Sea	Ridge	42835.5	2
Ross Sea	Rugose ocean floor	60781.8	6
Ross Sea	Seamount ridges	853.723	1
Ross Sea	Seamounts	106.498	1
Ross Sea	Shelf	2741.72	1
Ross Sea	Shelf Deeps	128982	4
Ross Sea	Upper Slope	110475	12
Ross Sea	Volcano	672.354	3
Ross Sea Total	Ross Sea Total	828471	71
South Atlantic	Fracture zone	8840.08	3
South Atlantic	MOR rift valley	19132.8	5
South Atlantic	Ocean trough	31675.3	7
South Atlantic	Rugose ocean floor	1.74266e+06	13
South Atlantic	Seamount ridges	70940.9	101
South Atlantic	Seamounts	35519.2	37
South Atlantic Total	South Atlantic Total	1.90877e+06	166
South Georgia	Abyssal Plain	210936	1
South Georgia	Bank	14827.5	4
South Georgia	Fracture zone	9676.15	1
South Georgia	Island Coastal Terrane	3428.52	1
South Georgia	Ocean trough	11259.8	2
South Georgia	Plateau	179582	8
South Georgia	Plateau slope	230217	3
South Georgia	Ridge	2302.64	2
South Georgia	Rugose ocean floor	1.03876e+06	2
South Georgia	Seamount ridges	3026.49	6
South Georgia	Seamounts	10059.6	13
South Georgia	Structural slope region	13176.4	1
South Georgia Total	South Georgia Total	1.72725e+06	44
South Orkney Islands	Abyssal Plain	74813.2	2
South Orkney Islands	Island Coastal Terrane	1272.97	3
South Orkney Islands	Lower slope	6626.28	1
South Orkney Islands	Margin Ridges	7974.67	3
South Orkney Islands	Ocean trough	32265	19
South Orkney Islands	Plateau	122744	7
South Orkney Islands	Plateau slope	59738.3	5
South Orkney Islands	Rugose ocean floor	529159	2
South Orkney Islands	Seamount ridges	14442.7	27
South Orkney Islands	Seamounts	3520.9	10
South Orkney Islands	Structural slope region	10993.1	4
South Orkney Islands Total	South Orkney Islands Total	863550	83
South Sandwich Islands	Island Arc	52411.7	1
South Sandwich Islands	Rugose ocean floor	113804	1
South Sandwich Islands	Seamount ridges	3572.13	4
South Sandwich Islands	Seamounts	134.522	1
South Sandwich Islands	Structural slope region	64907.8	3
South Sandwich Islands	Trench	106054	1
South Sandwich Islands Total	South Sandwich Islands Total	340884	11
Weddell Shelf	Bank	288609	18
Weddell Shelf	Canyons: shelf commencing	7832.38	2
Weddell Shelf	Canyons: slope commencing	28341.9	26
Weddell Shelf	Cross Shelf Valley	187179	12
Weddell Shelf	Lower slope	449315	24
Weddell Shelf	Ridge	12911.5	2
Weddell Shelf	Shelf Deeps	67934.7	5
Weddell Shelf	Upper Slope	215069	5
Weddell Shelf Total	Weddell Shelf Total	1.25719e+06	94
Southern Ocean Total	Southern Ocean Total	3.39909e+07	1533

## Sheet: T3_L2b_Area(km2)
SortID	Geomorphic Class	Geomorphic feature	A	AB	AP	CI-EK	CI-PB	CI-W	CI-WK	DC	DM	EIA	K-BB	K-DK	K-KP	O	OL	PAR	PB	RS	SA	SG	SOI	SSI	WS	Southern Ocean Total
1	Shelf	Bank	236586	0	187760	47457.5	63584.4	81412.2	30061.1	0	51315.8	0	0	0	0	91737.4	0	0	0	169769	0	0	0	0	288609	1.24829e+06
2	Shelf	Coastal Terrane	27610.3	0	57648.5	20030.1	14212.9	15837.1	9547.74	0	36455	0	0	0	0	10459.4	0	0	0	24241.3	0	0	0	0	0	216042
3	Shelf	Cross Shelf Valley	26905.8	0	101850	4827.78	6635.49	12481.7	3770.71	0	7489.77	0	0	0	0	14022	0	0	0	74999.8	0	0	0	0	187179	440162
4	Shelf	Shelf	136897	0	22708.9	38659.4	1565.04	0	0	0	5256.46	0	0	0	0	56001.9	0	0	0	2741.72	0	0	0	0	0	263831
5	Shelf	Shelf Deeps	0	0	35666.4	31998.6	42049.1	34396.2	7195.92	0	4451.29	0	0	0	0	23609.4	0	0	0	128982	0	0	0	0	67934.7	376283
6	Shelf	Volcano	0	0	0	0	0	0	0	0	0	0	0	0	0	0	0	0	0	672.354	0	0	0	0	0	672.354
7	Shelf Total	Shelf Total	428000	0	405633	142973	128047	144127	50575.4	0	104968	0	0	0	0	195830	0	0	0	401406	0	0	0	0	543722	2.54528e+06
8	Oceanic Shallow	Bank	0	0	0	0	0	0	0	0	0	0	0	0	73785.1	0	0	0	0	0	0	14827.5	0	0	0	88612.6
9	Oceanic Shallow	Island Arc	0	0	0	0	0	0	0	0	0	0	0	0	0	0	0	0	0	0	0	0	0	52411.7	0	52411.7
10	Oceanic Shallow	Island Coastal Terrane	1351.5	0	0	0	0	0	0	0	0	0	0	0	0	0	0	481.63	0	0	0	3428.52	1272.97	0	0	6534.62
11	Oceanic Shallow	Margin Ridges	0	0	20421.6	0	0	0	0	0	65883.3	0	0	0	0	2445.77	0	0	0	0	0	0	7974.67	0	0	96725.4
12	Oceanic Shallow	Marginal Plateau	0	0	0	28186.3	0	0	0	0	13918.9	0	0	0	0	0	0	0	0	0	0	0	0	0	0	42105.2
13	Oceanic Shallow	Plateau	0	31194.6	0	0	0	0	0	23620.1	0	0	164681	26847.5	393016	0	8365.49	0	0	0	0	179582	122744	0	0	950050
14	Oceanic Shallow	Ridge	0	749.844	0	0	0	0	0	0	0	0	2464.32	2910.48	29840.1	0	0	0	0	42835.5	0	2302.64	0	0	12911.5	94014.4
15	Oceanic Shallow	Rugose ocean floor	0	0	0	0	0	0	0	0	0	0	0	0	0	0	0	23012.2	0	0	0	0	0	0	0	23012.2
16	Oceanic Shallow	Seamount ridges	36815.2	62203.1	5206.92	0	0	0	0	61565.7	1659.91	12823.5	0	8991.29	0	0	5945.17	37596.2	20786.7	853.723	70940.9	3026.49	14442.7	3572.13	0	346430
17	Oceanic Shallow	Seamounts	3724.96	12220.9	1421.2	0	0	0	0	6909.34	6436.7	7117.58	0	5616.42	0	0	40845.5	17005.7	6634.15	106.498	35519.2	10059.6	3520.9	134.522	0	157273
18	Oceanic Shallow Total	Oceanic Shallow Total	41891.7	106368	27049.7	28186.3	0	0	0	92095.2	87898.8	19941.1	167145	44365.7	496641	2445.77	55156.1	78095.8	27420.9	43795.8	106460	213226	149956	56118.4	12911.5	1.85717e+06
19	Slope	Canyons: shelf commencing	0	9101.52	0	12678.7	4622.99	7644.66	6787.11	0	8010.3	1398.49	0	0	0	1147.19	0	0	0	6120.03	0	0	0	0	7832.38	65343.4
20	Slope	Canyons: slope commencing	5054.75	30080.9	11568.2	17850.6	8277.2	18147.2	5140.78	0	30714.1	917.014	2441.29	26384.4	6922.85	10454.7	0	0	2435.82	12862.7	0	0	0	0	28341.9	217594
21	Slope	Lower slope	566172	329155	164424	120298	166157	171860	81622	0	247904	0	0	0	0	124306	0	0	354452	193030	0	0	6626.28	0	449315	2.97532e+06
22	Slope	Plateau slope	0	65790.5	0	0	0	0	0	127712	34893.9	0	100680	466154	101436	0	227300	0	0	0	0	230217	59738.3	0	0	1.41392e+06
23	Slope	Structural slope region	0	0	11689	0	0	0	0	0	0	0	0	0	0	59400.5	0	0	0	0	0	13176.4	10993.1	64907.8	0	160167
24	Slope	Trough mouth fans	0	0	0	0	11446.5	0	0	0	0	0	0	0	0	0	0	0	0	0	0	0	0	0	0	11446.5
25	Slope	Upper Slope	177099	0	56563	70685.7	24146.5	78117.4	29430.6	0	158975	0	0	0	0	59347.9	0	0	0	110475	0	0	0	0	215069	979910
26	Slope Total	Slope Total	748326	434128	244244	221513	214651	275770	122981	127712	480498	2315.51	103121	492539	108359	254657	227300	0	356888	322487	0	243393	77357.7	64907.8	700558	5.8237e+06
27	Abyss	Abyssal Plain	55839.1	3.23239e+06	0	165063	112645	66865.4	0	436224	0	1.55038e+06	0	10549.6	0	90653.1	0	0	493185	0	0	210936	74813.2	0	0	6.49955e+06
28	Abyss	Cliff	0	0	0	945.313	0	0	0	0	0	0	0	0	0	0	0	0	0	0	0	0	0	0	0	945.313
29	Abyss	Contourite Drift	0	0	0	0	0	0	0	0	0	55102.7	0	0	0	0	0	0	0	0	0	0	0	0	0	55102.7
30	Abyss	Fracture zone	0	0	0	0	0	0	0	0	0	0	0	0	0	0	0	0	0	0	8840.08	9676.15	0	0	0	18516.2
31	Abyss	MOR rift valley	0	0	0	0	0	0	0	0	0	0	0	0	0	0	0	54312.4	0	0	19132.8	0	0	0	0	73445.2
32	Abyss	Ocean trough	0	24997.1	27581	0	0	0	0	4192.04	0	12700.1	0	0	0	0	17070.9	2273	0	0	31675.3	11259.8	32265	0	0	164014
33	Abyss	Rugose ocean floor	276702	3.33622e+06	206229	0	0	0	0	248380	0	1.24033e+06	0	1.2598e+06	0	0	779315	2.89448e+06	3.12055e+06	60781.8	1.74266e+06	1.03876e+06	529159	113804	0	1.68472e+07
34	Abyss	Trench	0	0	0	0	0	0	0	0	0	0	0	0	0	0	0	0	0	0	0	0	0	106054	0	106054
35	Abyss Total	Abyss Total	332541	6.5936e+06	233810	166008	112645	66865.4	0	688796	0	2.85851e+06	0	1.27035e+06	0	90653.1	796386	2.95106e+06	3.61373e+06	60781.8	1.80231e+06	1.27063e+06	636237	219858	0	2.37648e+07
36	Southern Ocean Total	Southern Ocean Total	1.55076e+06	7.1341e+06	910737	558681	455342	486762	173556	908603	673365	2.88077e+06	270266	1.80725e+06	605000	543586	1.07884e+06	3.02916e+06	3.99804e+06	828471	1.90877e+06	1.72725e+06	863550	340884	1.25719e+06	3.39909e+07

## Sheet: T4_L2b_%Eco
SortID	Geomorphic Class	Geomorphic feature	A	AB	AP	CI-EK	CI-PB	CI-W	CI-WK	DC	DM	EIA	K-BB	K-DK	K-KP	O	OL	PAR	PB	RS	SA	SG	SOI	SSI	WS
1	Shelf	Bank	0.152562	0	0.206162	0.0849455	0.139641	0.167252	0.173207	0	0.076208	0	0	0	0	0.168763	0	0	0	0.204919	0	0	0	0	0.229566
2	Shelf	Coastal Terrane	0.0178044	0	0.0632988	0.0358524	0.0312136	0.0325357	0.0550124	0	0.0541386	0	0	0	0	0.0192415	0	0	0	0.0292602	0	0	0	0	0
3	Shelf	Cross Shelf Valley	0.0173501	0	0.111832	0.00864139	0.0145725	0.0256422	0.0217262	0	0.0111229	0	0	0	0	0.0257954	0	0	0	0.0905279	0	0	0	0	0.148887
4	Shelf	Shelf	0.0882776	0	0.0249346	0.0691977	0.00343707	0	0	0	0.00780626	0	0	0	0	0.103023	0	0	0	0.00330938	0	0	0	0	0
5	Shelf	Shelf Deeps	0	0	0.0391621	0.0572753	0.0923462	0.0706632	0.0414617	0	0.00661052	0	0	0	0	0.0434328	0	0	0	0.155687	0	0	0	0	0.0540368
6	Shelf	Volcano	0	0	0	0	0	0	0	0	0	0	0	0	0	0	0	0	0	0.00081156	0	0	0	0	0
7	Shelf Total	Shelf Total	0.275994	0	0.44539	0.255912	0.28121	0.296094	0.291407	0	0.155886	0	0	0	0	0.360256	0	0	0	0.484515	0	0	0	0	0.432489
8	Oceanic Shallow	Bank	0	0	0	0	0	0	0	0	0	0	0	0	0.121959	0	0	0	0	0	0	0.00858442	0	0	0
9	Oceanic Shallow	Island Arc	0	0	0	0	0	0	0	0	0	0	0	0	0	0	0	0	0	0	0	0	0	0.153752	0
10	Oceanic Shallow	Island Coastal Terrane	0.000871511	0	0	0	0	0	0	0	0	0	0	0	0	0	0	0.000158998	0	0	0	0.00198495	0.00147411	0	0
11	Oceanic Shallow	Margin Ridges	0	0	0.0224231	0	0	0	0	0	0.0978419	0	0	0	0	0.00449933	0	0	0	0	0	0	0.00923475	0	0
12	Oceanic Shallow	Marginal Plateau	0	0	0	0.0504516	0	0	0	0	0.0206706	0	0	0	0	0	0	0	0	0	0	0	0	0	0
13	Oceanic Shallow	Plateau	0	0.0043726	0	0	0	0	0	0.0259961	0	0	0.609328	0.0148554	0.649613	0	0.00775414	0	0	0	0	0.10397	0.142139	0	0
14	Oceanic Shallow	Ridge	0	0.000105107	0	0	0	0	0	0	0	0	0.00911814	0.00161044	0.0493225	0	0	0	0	0.0517043	0	0.00133312	0	0	0.0102701
15	Oceanic Shallow	Rugose ocean floor	0	0	0	0	0	0	0	0	0	0	0	0	0	0	0	0.00759691	0	0	0	0	0	0	0
16	Oceanic Shallow	Seamount ridges	0.0237401	0.00871913	0.00571726	0	0	0	0	0.0677586	0.00246509	0.00445141	0	0.00497512	0	0	0.0055107	0.0124114	0.00519923	0.00103048	0.0371657	0.0017522	0.0167248	0.010479	0
17	Oceanic Shallow	Seamounts	0.00240203	0.00171302	0.00156049	0	0	0	0	0.00760436	0.00955901	0.00247072	0	0.00310771	0	0	0.0378605	0.00561401	0.00165935	0.000128548	0.0186084	0.00582405	0.00407723	0.000394628	0
18	Oceanic Shallow Total	Oceanic Shallow Total	0.0270137	0.0149099	0.0297009	0.0504516	0	0	0	0.101359	0.130537	0.00692213	0.618446	0.0245487	0.820894	0.00449933	0.0511253	0.0257814	0.00685858	0.0528633	0.0557742	0.123448	0.17365	0.164626	0.0102701
19	Slope	Canyons: shelf commencing	0	0.00127578	0	0.0226941	0.0101528	0.0157051	0.0391062	0	0.0118959	0.000485458	0	0	0	0.00211041	0	0	0	0.00738714	0	0	0	0	0.00623006
20	Slope	Canyons: slope commencing	0.00325954	0.00421649	0.012702	0.0319513	0.018178	0.0372815	0.0296203	0	0.0456129	0.000318322	0.00903293	0.0145992	0.0114427	0.0192328	0	0	0.000609254	0.0155258	0	0	0	0	0.0225438
21	Slope	Lower slope	0.365093	0.0461383	0.18054	0.215325	0.364907	0.353068	0.470292	0	0.368157	0	0	0	0	0.228678	0	0	0.0886565	0.232995	0	0	0.00767329	0	0.357395
22	Slope	Plateau slope	0	0.00922198	0	0	0	0	0	0.140558	0.0518201	0	0.372521	0.257936	0.167663	0	0.210689	0	0	0	0	0.133285	0.0691776	0	0
23	Slope	Structural slope region	0	0	0.0128346	0	0	0	0	0	0	0	0	0	0	0.109275	0	0	0	0	0	0.00762855	0.0127301	0.19041	0
24	Slope	Trough mouth fans	0	0	0	0	0.0251382	0	0	0	0	0	0	0	0	0	0	0	0	0	0	0	0	0	0
25	Slope	Upper Slope	0.114202	0	0.0621068	0.126523	0.0530294	0.160484	0.169574	0	0.236091	0	0	0	0	0.109179	0	0	0	0.133348	0	0	0	0	0.171071
26	Slope Total	Slope Total	0.482555	0.0608526	0.268183	0.396493	0.471405	0.566539	0.708593	0.140558	0.713577	0.00080378	0.381554	0.272535	0.179106	0.468476	0.210689	0	0.0892657	0.389256	0	0.140913	0.089581	0.19041	0.557241
27	Abyss	Abyssal Plain	0.0360076	0.45309	0	0.295451	0.247385	0.137368	0	0.480104	0	0.538184	0	0.00583735	0	0.166769	0	0	0.123357	0	0	0.122122	0.0866344	0	0
28	Abyss	Cliff	0	0	0	0.00169204	0	0	0	0	0	0	0	0	0	0	0	0	0	0	0	0	0	0	0
29	Abyss	Contourite Drift	0	0	0	0	0	0	0	0	0	0.0191278	0	0	0	0	0	0	0	0	0	0	0	0	0
30	Abyss	Fracture zone	0	0	0	0	0	0	0	0	0	0	0	0	0	0	0	0	0	0	0.00463129	0.00560205	0	0	0
31	Abyss	MOR rift valley	0	0	0	0	0	0	0	0	0	0	0	0	0	0	0	0.0179299	0	0	0.0100236	0	0	0	0
32	Abyss	Ocean trough	0	0.0035039	0.0302843	0	0	0	0	0.00461372	0	0.00440857	0	0	0	0	0.0158234	0.000750374	0	0	0.0165946	0.0065189	0.0373632	0	0
33	Abyss	Rugose ocean floor	0.17843	0.467644	0.226442	0	0	0	0	0.273365	0	0.430554	0	0.697079	0	0	0.722363	0.955538	0.780519	0.0733663	0.912976	0.601395	0.612771	0.333849	0
34	Abyss	Trench	0	0	0	0	0	0	0	0	0	0	0	0	0	0	0	0	0	0	0	0	0	0.311114	0
35	Abyss Total	Abyss Total	0.214438	0.924238	0.256726	0.297143	0.247385	0.137368	0	0.758083	0	0.992274	0	0.702917	0	0.166769	0.738186	0.974219	0.903876	0.0733663	0.944226	0.735638	0.736769	0.644964	0
36	Southern Ocean Total	Southern Ocean Total	1	1	1	1	1	1	1	1	1	1	1	1	1	1	1	1	1	1	1	1	1	1	1

## Sheet: T5_L2b_%Geo
SortID	Geomorphic Class	Geomorphic feature	A	AB	AP	CI-EK	CI-PB	CI-W	CI-WK	DC	DM	EIA	K-BB	K-DK	K-KP	O	OL	PAR	PB	RS	SA	SG	SOI	SSI	WS	Southern Ocean Total
1	Shelf	Bank	0.189528	0	0.150413	0.0380179	0.0509371	0.0652189	0.0240817	0	0.0411088	0	0	0	0	0.0734903	0	0	0	0.136001	0	0	0	0	0.231203	1
2	Shelf	Coastal Terrane	0.127801	0	0.266839	0.0927136	0.0657874	0.0733056	0.0441938	0	0.16874	0	0	0	0	0.0484137	0	0	0	0.112206	0	0	0	0	0	1
3	Shelf	Cross Shelf Valley	0.061127	0	0.231392	0.0109682	0.0150751	0.028357	0.00856664	0	0.017016	0	0	0	0	0.0318565	0	0	0	0.170391	0	0	0	0	0.42525	1
4	Shelf	Shelf	0.518883	0	0.0860737	0.146531	0.005932	0	0	0	0.0199236	0	0	0	0	0.212265	0	0	0	0.010392	0	0	0	0	0	1
5	Shelf	Shelf Deeps	0	0	0.0947859	0.0850387	0.111749	0.0914102	0.0191237	0	0.0118296	0	0	0	0	0.0627438	0	0	0	0.342778	0	0	0	0	0.180541	1
6	Shelf	Volcano	0	0	0	0	0	0	0	0	0	0	0	0	0	0	0	0	0	1	0	0	0	0	0	1
7	Shelf Total	Shelf Total	0.168154	0	0.159367	0.0561719	0.0503076	0.0566252	0.0198703	0	0.0412404	0	0	0	0	0.0769385	0	0	0	0.157706	0	0	0	0	0.21362	1
8	Oceanic Shallow	Bank	0	0	0	0	0	0	0	0	0	0	0	0	0.832671	0	0	0	0	0	0	0.167329	0	0	0	1
9	Oceanic Shallow	Island Arc	0	0	0	0	0	0	0	0	0	0	0	0	0	0	0	0	0	0	0	0	0	1	0	1
10	Oceanic Shallow	Island Coastal Terrane	0.206822	0	0	0	0	0	0	0	0	0	0	0	0	0	0	0.0737044	0	0	0	0.52467	0.194804	0	0	1
11	Oceanic Shallow	Margin Ridges	0	0	0.21113	0	0	0	0	0	0.681138	0	0	0	0	0.0252857	0	0	0	0	0	0	0.0824465	0	0	1
12	Oceanic Shallow	Marginal Plateau	0	0	0	0.669426	0	0	0	0	0.330574	0	0	0	0	0	0	0	0	0	0	0	0	0	0	1
13	Oceanic Shallow	Plateau	0	0.0328347	0	0	0	0	0	0.024862	0	0	0.173339	0.028259	0.413679	0	0.00880531	0	0	0	0	0.189023	0.129198	0	0	1
14	Oceanic Shallow	Ridge	0	0.00797584	0	0	0	0	0	0	0	0	0.0262122	0.0309578	0.317399	0	0	0	0	0.455627	0	0.0244924	0	0	0.137335	1
15	Oceanic Shallow	Rugose ocean floor	0	0	0	0	0	0	0	0	0	0	0	0	0	0	0	1	0	0	0	0	0	0	0	1
16	Oceanic Shallow	Seamount ridges	0.10627	0.179555	0.0150302	0	0	0	0	0.177715	0.00479147	0.0370161	0	0.0259541	0	0	0.0171613	0.108525	0.0600028	0.00246435	0.204777	0.00873622	0.0416901	0.0103113	0	1
17	Oceanic Shallow	Seamounts	0.0236847	0.0777049	0.00903651	0	0	0	0	0.0439321	0.0409269	0.0452562	0	0.0357113	0	0	0.25971	0.108129	0.0421823	0.000677153	0.225844	0.0639626	0.0223871	0.000855342	0	1
18	Oceanic Shallow Total	Oceanic Shallow Total	0.0225567	0.0572745	0.014565	0.015177	0	0	0	0.049589	0.0473295	0.0107373	0.0899998	0.0238889	0.267418	0.00131694	0.029699	0.042051	0.0147649	0.023582	0.0573239	0.114813	0.0807441	0.0302172	0.00695223	1
19	Slope	Canyons: shelf commencing	0	0.139287	0	0.194032	0.0707491	0.116992	0.103868	0	0.122588	0.0214022	0	0	0	0.0175563	0	0	0	0.0936595	0	0	0	0	0.119865	1
20	Slope	Canyons: slope commencing	0.0232302	0.138243	0.0531641	0.082036	0.0380396	0.0833993	0.0236255	0	0.141153	0.00421433	0.0112195	0.121255	0.0318154	0.0480466	0	0	0.0111943	0.0591133	0	0	0	0	0.130251	1
21	Slope	Lower slope	0.190289	0.110628	0.0552627	0.0404318	0.0558452	0.0577619	0.027433	0	0.0833202	0	0	0	0	0.0417791	0	0	0.119131	0.064877	0	0	0.00222708	0	0.151014	1
22	Slope	Plateau slope	0	0.0465305	0	0	0	0	0	0.0903244	0.0246788	0	0.0712061	0.329689	0.071741	0	0.160759	0	0	0	0	0.162821	0.0422501	0	0	1
23	Slope	Structural slope region	0	0	0.0729799	0	0	0	0	0	0	0	0	0	0	0.370866	0	0	0	0	0	0.0822669	0.0686353	0.405251	0	1
24	Slope	Trough mouth fans	0	0	0	0	1	0	0	0	0	0	0	0	0	0	0	0	0	0	0	0	0	0	0	1
25	Slope	Upper Slope	0.18073	0	0.0577226	0.0721349	0.0246416	0.079719	0.030034	0	0.162235	0	0	0	0	0.0605647	0	0	0	0.11274	0	0	0	0	0.219479	1
26	Slope Total	Slope Total	0.128496	0.074545	0.0419397	0.0380364	0.0368581	0.047353	0.0211172	0.0219296	0.0825073	0.0003976	0.0177071	0.0845748	0.0186065	0.0437276	0.0390301	0	0.0612819	0.0553749	0	0.0417935	0.0132832	0.0111455	0.120294	1
27	Abyss	Abyssal Plain	0.00859122	0.497325	0	0.0253961	0.0173312	0.0102877	0	0.0671161	0	0.238537	0	0.00162312	0	0.0139476	0	0	0.0758799	0	0	0.032454	0.0115105	0	0	1
28	Abyss	Cliff	0	0	0	1	0	0	0	0	0	0	0	0	0	0	0	0	0	0	0	0	0	0	0	1
29	Abyss	Contourite Drift	0	0	0	0	0	0	0	0	0	1	0	0	0	0	0	0	0	0	0	0	0	0	0	1
30	Abyss	Fracture zone	0	0	0	0	0	0	0	0	0	0	0	0	0	0	0	0	0	0	0.477423	0.522577	0	0	0	1
31	Abyss	MOR rift valley	0	0	0	0	0	0	0	0	0	0	0	0	0	0	0	0.739495	0	0	0.260505	0	0	0	0	1
32	Abyss	Ocean trough	0	0.152408	0.168163	0	0	0	0	0.025559	0	0.0774327	0	0	0	0	0.104082	0.0138585	0	0	0.193125	0.0686512	0.196721	0	0	1
33	Abyss	Rugose ocean floor	0.0164243	0.198028	0.0122412	0	0	0	0	0.0147431	0	0.0736223	0	0.0747781	0	0	0.046258	0.171808	0.185227	0.00360784	0.10344	0.0616579	0.0314094	0.00675508	0	1
34	Abyss	Trench	0	0	0	0	0	0	0	0	0	0	0	0	0	0	0	0	0	0	0	0	0	1	0	1
35	Abyss Total	Abyss Total	0.013993	0.277453	0.00983851	0.00698548	0.00473999	0.00281363	0	0.0289839	0	0.120284	0	0.053455	0	0.0038146	0.0335112	0.124178	0.152062	0.00255764	0.0758396	0.053467	0.0267723	0.00925142	0	1

## Sheet: T6_L3_Area(km2)
SortID	Geomorphic feature	Bathome	A	AB	AP	CI-EK	CI-PB	CI-W	CI-WK	DC	DM	EIA	K-BB	K-DK	K-KP	O	OL	PAR	PB	RS	SA	SG	SOI	SSI	WS	Southern Ocean Total
1	Abyssal Plain	-2000m to -3000m	0	0	0	0	0	0	0	41524.4	0	0	0	0	0	0	0	0	0	0	0	0	25292.7	0	0	66817.1
2	Abyssal Plain	-3000m to -4500m	36368.4	545279	0	165063	112645	66865.4	0	380118	0	917309	0	10549.6	0	90653.1	0	0	432447	0	0	210936	49520.5	0	0	3.01775e+06
3	Abyssal Plain	4500m+	19470.7	2.68711e+06	0	0	0	0	0	14581.4	0	633075	0	0	0	0	0	0	60738.2	0	0	0	0	0	0	3.41497e+06
4	Bank	0m to -100m	3594.65	0	8600.43	3148.48	2240.24	5823.01	5305.46	0	2519.84	0	0	0	15069.5	5849.44	0	0	0	474.937	0	512.219	0	0	4567.43	57705.6
5	Bank	-100m to -200m	3953.19	0	18956.5	3267.11	3291.03	5555.65	8292.01	0	6284.63	0	0	0	45122.8	9784.28	0	0	0	1688.39	0	8663.74	0	0	8466.74	123326
6	Bank	-200m to -500m	73733.5	0	133012	19778.1	43734.2	40125.6	12038.5	0	32217.7	0	0	0	13190.1	48137.6	0	0	0	136102	0	5651.49	0	0	223995	781715
7	Bank	-500m to -1000m	146004	0	27190.4	18611.6	12592.8	27420.5	4425.06	0	10293.7	0	0	0	402.711	27966.1	0	0	0	31504.4	0	0	0	0	51579.8	357991
8	Bank	-1000m to -1500m	6515.22	0	0	2652.09	1726.15	2487.5	0	0	0	0	0	0	0	0	0	0	0	0	0	0	0	0	0	13381
9	Bank	-1500m to -2000m	667.595	0	0	0	0	0	0	0	0	0	0	0	0	0	0	0	0	0	0	0	0	0	0	667.595
10	Bank	-2000m to -3000m	2117.72	0	0	0	0	0	0	0	0	0	0	0	0	0	0	0	0	0	0	0	0	0	0	2117.72
11	Canyons: shelf commencing	Not applicable	0	9101.52	0	12678.7	4622.99	7644.66	6787.11	0	8010.3	1398.49	0	0	0	1147.19	0	0	0	6120.03	0	0	0	0	7832.38	65343.4
12	Canyons: slope commencing	Not applicable	5054.75	30080.9	11568.2	17850.6	8277.2	18147.2	5140.78	0	30714.1	917.014	2441.29	26384.4	6922.85	10454.7	0	0	2435.82	12862.7	0	0	0	0	28341.9	217594
13	Cliff	Not applicable	0	0	0	945.313	0	0	0	0	0	0	0	0	0	0	0	0	0	0	0	0	0	0	0	945.313
14	Coastal Terrane	Not applicable	27610.3	0	57648.5	20030.1	14212.9	15837.1	9547.74	0	36455	0	0	0	0	10459.4	0	0	0	24241.3	0	0	0	0	0	216042
15	Contourite Drift	-3000m to -4500m	0	0	0	0	0	0	0	0	0	39587.7	0	0	0	0	0	0	0	0	0	0	0	0	0	39587.7
16	Contourite Drift	4500m+	0	0	0	0	0	0	0	0	0	15515	0	0	0	0	0	0	0	0	0	0	0	0	0	15515
17	Cross Shelf Valley	0m to -100m	0	0	1646.25	0	0	0	0	0	742.475	0	0	0	0	0	0	0	0	0	0	0	0	0	0	2388.72
18	Cross Shelf Valley	-100m to -200m	597.179	0	2259.82	0	0	298.109	474.563	0	0	0	0	0	0	1205.56	0	0	0	0	0	0	0	0	1133.42	5968.65
19	Cross Shelf Valley	-200m to -500m	5037.99	0	38513.4	0	2023.72	1873.48	1791.66	0	2384.74	0	0	0	0	5288.1	0	0	0	22501.1	0	0	0	0	66813.2	146227
20	Cross Shelf Valley	-500m to -1000m	15746.9	0	54127.7	4827.78	4611.77	8291.64	1504.49	0	3786.22	0	0	0	0	7528.37	0	0	0	52498.7	0	0	0	0	112525	265449
21	Cross Shelf Valley	-1000m to -1500m	4035.15	0	5302.47	0	0	2018.44	0	0	428.789	0	0	0	0	0	0	0	0	0	0	0	0	0	6707.09	18492
22	Cross Shelf Valley	-1500m to -2000m	562.209	0	0	0	0	0	0	0	147.543	0	0	0	0	0	0	0	0	0	0	0	0	0	0	709.753
23	Cross Shelf Valley	-2000m to -3000m	926.294	0	0	0	0	0	0	0	0	0	0	0	0	0	0	0	0	0	0	0	0	0	0	926.294
24	Fracture zone	-3000m to -4500m	0	0	0	0	0	0	0	0	0	0	0	0	0	0	0	0	0	0	6237.95	4528.85	0	0	0	10766.8
25	Fracture zone	4500m+	0	0	0	0	0	0	0	0	0	0	0	0	0	0	0	0	0	0	2602.12	5147.3	0	0	0	7749.42
26	Island Arc	0m to -100m	0	0	0	0	0	0	0	0	0	0	0	0	0	0	0	0	0	0	0	0	0	243.063	0	243.063
27	Island Arc	-100m to -200m	0	0	0	0	0	0	0	0	0	0	0	0	0	0	0	0	0	0	0	0	0	290.316	0	290.316
28	Island Arc	-200m to -500m	0	0	0	0	0	0	0	0	0	0	0	0	0	0	0	0	0	0	0	0	0	1535.01	0	1535.01
29	Island Arc	-500m to -1000m	0	0	0	0	0	0	0	0	0	0	0	0	0	0	0	0	0	0	0	0	0	4534.59	0	4534.59
30	Island Arc	-1000m to -1500m	0	0	0	0	0	0	0	0	0	0	0	0	0	0	0	0	0	0	0	0	0	10862.2	0	10862.2
31	Island Arc	-1500m to -2000m	0	0	0	0	0	0	0	0	0	0	0	0	0	0	0	0	0	0	0	0	0	15313.9	0	15313.9
32	Island Arc	-2000m to -3000m	0	0	0	0	0	0	0	0	0	0	0	0	0	0	0	0	0	0	0	0	0	19632.6	0	19632.6
33	Island Coastal Terrane	Not applicable	1351.5	0	0	0	0	0	0	0	0	0	0	0	0	0	0	481.63	0	0	0	3428.52	1272.97	0	0	6534.62
34	Lower slope	-1500m to -2000m	0	0	0	0	0	1327.49	0	0	0	0	0	0	0	7538.14	0	0	0	0	0	0	0	0	0	8865.63
35	Lower slope	-2000m to -3000m	79718.9	0	48561	43201.2	41294.5	55936	19040.1	0	28332.1	0	0	0	0	77242.8	0	0	0	17849.6	0	0	6626.28	0	79375.8	497178
36	Lower slope	-3000m to -4500m	485211	307473	115863	77096.6	124863	114597	62581.9	0	219572	0	0	0	0	39525.2	0	0	354452	175180	0	0	0	0	369939	2.44635e+06
37	Lower slope	4500m+	1241.93	21682.6	0	0	0	0	0	0	0	0	0	0	0	0	0	0	0	0	0	0	0	0	0	22924.5
38	Margin Ridges	-100m to -200m	0	0	120.178	0	0	0	0	0	0	0	0	0	0	0	0	0	0	0	0	0	0	0	0	120.178
39	Margin Ridges	-200m to -500m	0	0	2280.03	0	0	0	0	0	0	0	0	0	0	0	0	0	0	0	0	0	0	0	0	2280.03
40	Margin Ridges	-500m to -1000m	0	0	10741	0	0	0	0	0	5361.88	0	0	0	0	0	0	0	0	0	0	0	836.911	0	0	16939.8
41	Margin Ridges	-1000m to -1500m	0	0	4255.98	0	0	0	0	0	16253.9	0	0	0	0	0	0	0	0	0	0	0	3021.74	0	0	23531.6
42	Margin Ridges	-1500m to -2000m	0	0	3024.35	0	0	0	0	0	13260.2	0	0	0	0	0	0	0	0	0	0	0	2426.73	0	0	18711.3
43	Margin Ridges	-2000m to -3000m	0	0	0	0	0	0	0	0	24757.2	0	0	0	0	0	0	0	0	0	0	0	1689.29	0	0	26446.5
44	Margin Ridges	-3000m to -4500m	0	0	0	0	0	0	0	0	6250.23	0	0	0	0	2445.77	0	0	0	0	0	0	0	0	0	8696
45	Marginal Plateau	-1000m to -1500m	0	0	0	7434.93	0	0	0	0	0	0	0	0	0	0	0	0	0	0	0	0	0	0	0	7434.93
46	Marginal Plateau	-1500m to -2000m	0	0	0	10719.1	0	0	0	0	0	0	0	0	0	0	0	0	0	0	0	0	0	0	0	10719.1
47	Marginal Plateau	-2000m to -3000m	0	0	0	10032.3	0	0	0	0	5042.05	0	0	0	0	0	0	0	0	0	0	0	0	0	0	15074.3
48	Marginal Plateau	-3000m to -4500m	0	0	0	0	0	0	0	0	8876.84	0	0	0	0	0	0	0	0	0	0	0	0	0	0	8876.84
49	MOR rift valley	-2000m to -3000m	0	0	0	0	0	0	0	0	0	0	0	0	0	0	0	54312.4	0	0	380.505	0	0	0	0	54692.9
50	MOR rift valley	-3000m to -4500m	0	0	0	0	0	0	0	0	0	0	0	0	0	0	0	0	0	0	18150.4	0	0	0	0	18150.4
51	MOR rift valley	4500m+	0	0	0	0	0	0	0	0	0	0	0	0	0	0	0	0	0	0	601.892	0	0	0	0	601.892
52	Ocean trough	-2000m to -3000m	0	0	5536.75	0	0	0	0	0	0	0	0	0	0	0	0	0	0	0	0	0	3190.81	0	0	8727.56
53	Ocean trough	-3000m to -4500m	0	0	13659.8	0	0	0	0	0	0	1289.94	0	0	0	0	0	2273	0	0	0	0	16931.2	0	0	34153.9
54	Ocean trough	4500m+	0	24997.1	8384.54	0	0	0	0	4192.04	0	11410.1	0	0	0	0	17070.9	0	0	0	31675.3	11259.8	12143	0	0	121133
55	Plateau	0m to -100m	0	0	0	0	0	0	0	2821.69	0	0	0	0	152.832	0	0	0	0	0	0	0	1179.16	0	0	4153.68
56	Plateau	-100m to -200m	0	0	0	0	0	0	0	3500.28	0	0	0	0	6828.5	0	850.316	0	0	0	0	11095.3	2421.37	0	0	24695.8
57	Plateau	-200m to -500m	0	0	0	0	0	0	0	10870.8	0	0	0	0	75141.9	0	3353.93	0	0	0	0	14220.9	26879.4	0	0	130467
58	Plateau	-500m to -1000m	0	0	0	0	0	0	0	0	0	0	3017.69	0	135499	0	4161.24	0	0	0	0	9312.81	21534.5	0	0	173525
59	Plateau	-1000m to -1500m	0	0	0	0	0	0	0	6427.37	0	0	50041.2	7875.82	79662.3	0	0	0	0	0	0	21006.9	24033	0	0	189047
60	Plateau	-1500m to -2000m	0	0	0	0	0	0	0	0	0	0	111622	18971.7	88239.8	0	0	0	0	0	0	27667.1	24144.3	0	0	270645
61	Plateau	-2000m to -3000m	0	26473.8	0	0	0	0	0	0	0	0	0	0	7491.54	0	0	0	0	0	0	39639.8	22552.5	0	0	96157.6
62	Plateau	-3000m to -4500m	0	4720.8	0	0	0	0	0	0	0	0	0	0	0	0	0	0	0	0	0	56638.9	0	0	0	61359.7
63	Plateau slope	-100m to -200m	0	0	0	0	0	0	0	0	0	0	0	0	0	0	232.362	0	0	0	0	0	0	0	0	232.362
64	Plateau slope	-200m to -500m	0	0	0	0	0	0	0	597.654	0	0	0	0	0	0	873.676	0	0	0	0	0	0	0	0	1471.33
65	Plateau slope	-500m to -1000m	0	0	0	0	0	0	0	5563.55	0	0	0	83.1349	0	0	1481.52	0	0	0	0	0	0	0	0	7128.2
66	Plateau slope	-1000m to -1500m	0	0	0	0	0	0	0	15635.9	0	0	0	0	0	0	2015.32	0	0	0	0	3269.92	0	0	0	20921.2
67	Plateau slope	-1500m to -2000m	0	0	0	0	0	0	0	60021.5	0	0	0	249.563	17006.5	0	3348.52	0	0	0	0	25526	6359.35	0	0	112511
68	Plateau slope	-2000m to -3000m	0	2019.71	0	0	0	0	0	45893	0	0	100680	206846	84429.6	0	65262.1	0	0	0	0	168626	40825.4	0	0	714582
69	Plateau slope	-3000m to -4500m	0	63770.8	0	0	0	0	0	0	34893.9	0	0	258976	0	0	154086	0	0	0	0	32794.6	12553.6	0	0	557075
70	Ridge	-100m to -200m	0	0	0	0	0	0	0	0	0	0	0	0	0	0	0	0	0	113.854	0	0	0	0	0	113.854
71	Ridge	-200m to -500m	0	0	0	0	0	0	0	0	0	0	0	0	0	0	0	0	0	3028.57	0	0	0	0	0	3028.57
72	Ridge	-500m to -1000m	0	0	0	0	0	0	0	0	0	0	0	0	678.677	0	0	0	0	19279.6	0	0	0	0	0	19958.2
73	Ridge	-1000m to -1500m	0	0	0	0	0	0	0	0	0	0	0	0	4460.84	0	0	0	0	10403.6	0	1276.14	0	0	0	16140.6
74	Ridge	-1500m to -2000m	0	0	0	0	0	0	0	0	0	0	2209.36	0	11628.2	0	0	0	0	6756.88	0	1026.5	0	0	1045.52	22666.4
75	Ridge	-2000m to -3000m	0	0	0	0	0	0	0	0	0	0	254.966	0	13072.4	0	0	0	0	3253.04	0	0	0	0	9337.57	25918
76	Ridge	-3000m to -4500m	0	749.844	0	0	0	0	0	0	0	0	0	2910.48	0	0	0	0	0	0	0	0	0	0	2528.37	6188.69
77	Rugose ocean floor	-1000m to -1500m	0	0	0	0	0	0	0	0	0	0	0	0	0	0	0	23012.2	0	0	0	0	0	0	0	23012.2
78	Rugose ocean floor	-1500m to -2000m	0	0	0	0	0	0	0	0	0	0	0	0	0	0	0	0	0	6617.13	16544.7	0	3113.6	0	0	26275.4
79	Rugose ocean floor	-2000m to -3000m	0	0	5372	0	0	0	0	49877.8	0	0	0	68058.4	0	0	0	912218	0	54164.7	484034	9704	123058	25212.6	0	1.7317e+06
80	Rugose ocean floor	-3000m to -4500m	49213.5	648525	200857	0	0	0	0	180480	0	1.04387e+06	0	755872	0	0	352561	1.90979e+06	1.28624e+06	0	1.18287e+06	670734	402987	87605.5	0	8.7716e+06
81	Rugose ocean floor	4500m+	227489	2.68769e+06	0	0	0	0	0	18022.2	0	196459	0	435867	0	0	426754	72466.5	1.83431e+06	0	59218.9	358322	0	985.788	0	6.31758e+06
82	Seamount ridges	0m to -100m	0	0	0	0	0	0	0	0	0	0	0	0	0	0	0	4494.34	0	0	0	0	0	0	0	4494.34
83	Seamount ridges	-200m to -500m	3814.03	0	0	0	0	0	0	0	0	0	0	0	0	0	0	1358.51	0	0	0	0	0	0	0	5172.53
84	Seamount ridges	-500m to -1000m	803.223	0	0	0	0	0	0	6790.55	0	0	0	0	0	0	0	1607.99	0	0	10326.3	0	2984.49	926.439	0	23439
85	Seamount ridges	-1000m to -1500m	8937.69	791.842	0	0	0	0	0	19000	0	0	0	0	0	0	496.066	0	0	853.723	9869.28	0	1826.25	2368.96	0	44143.9
86	Seamount ridges	-1500m to -2000m	1017.55	0	2372.56	0	0	0	0	17115	0	0	0	0	0	0	0	3455.18	0	0	25736.5	0	1607.36	276.735	0	51580.9
87	Seamount ridges	-2000m to -3000m	10194.7	24010.4	2834.36	0	0	0	0	13996.6	1659.91	0	0	2361.43	0	0	3280.68	19191.4	0	0	21632.7	1040.28	4918.63	0	0	105121
88	Seamount ridges	-3000m to -4500m	11735.2	37400.9	0	0	0	0	0	4663.47	0	12823.5	0	6629.86	0	0	2168.42	7488.76	20652.4	0	3376.11	1986.2	3105.97	0	0	112031
89	Seamount ridges	4500m+	312.887	0	0	0	0	0	0	0	0	0	0	0	0	0	0	0	134.316	0	0	0	0	0	0	447.203
90	Seamounts	0m to -100m	907.549	0	0	0	0	0	0	2892.61	0	0	0	0	0	0	13587.1	0	0	0	3102.77	0	0	0	0	20490
91	Seamounts	-100m to -200m	2817.41	0	0	0	0	0	0	0	0	0	0	0	0	0	0	380.478	0	0	0	0	0	0	0	3197.89
92	Seamounts	-200m to -500m	0	0	0	0	0	0	0	1359.42	0	0	0	0	0	0	4123.59	3228.85	0	0	0	488.081	0	0	0	9199.94
93	Seamounts	-500m to -1000m	0	0	0	0	0	0	0	1584.79	0	509.288	0	0	0	0	16699.1	2430.76	0	0	3175.42	0	0	0	0	24399.4
94	Seamounts	-1000m to -1500m	0	1087.65	0	0	0	0	0	1072.53	6436.7	209.326	0	0	0	0	0	2393.26	482.795	0	21886.7	2921.78	0	0	0	36490.8
95	Seamounts	-1500m to -2000m	0	2670.03	0	0	0	0	0	0	0	782.806	0	0	0	0	887.262	5248.41	0	106.498	6375.01	1837.49	575.746	0	0	18483.2
96	Seamounts	-2000m to -3000m	0	2062.63	1133.88	0	0	0	0	0	0	3472.68	0	3193.35	0	0	3024.1	3323.97	2899.33	0	979.281	3474.23	2861.07	134.522	0	26559.1
97	Seamounts	-3000m to -4500m	0	5890.76	287.316	0	0	0	0	0	0	2143.48	0	2423.07	0	0	2524.36	0	3252.02	0	0	1338	84.0832	0	0	17943.1
98	Seamounts	4500m+	0	509.822	0	0	0	0	0	0	0	0	0	0	0	0	0	0	0	0	0	0	0	0	0	509.822
99	Shelf	Not applicable	136897	0	22708.9	38659.4	1565.04	0	0	0	5256.46	0	0	0	0	56001.9	0	0	0	2741.72	0	0	0	0	0	263831
100	Shelf Deeps	0m to -100m	0	0	0	0	0	0	0	0	124.642	0	0	0	0	932.914	0	0	0	0	0	0	0	0	0	1057.56
101	Shelf Deeps	-100m to -200m	0	0	0	0	519.399	462.001	0	0	0	0	0	0	0	1038.18	0	0	0	0	0	0	0	0	0	2019.58
102	Shelf Deeps	-200m to -500m	0	0	6264.43	7459.73	3773.01	6283.98	3248.13	0	1075.92	0	0	0	0	6256.34	0	0	0	5246.76	0	0	0	0	33860.4	73468.7
103	Shelf Deeps	-500m to -1000m	0	0	16075.2	23121.4	37537.3	23777.7	3643.1	0	2314.28	0	0	0	0	14996.5	0	0	0	122307	0	0	0	0	34074.3	277847
104	Shelf Deeps	-1000m to -1500m	0	0	7517.63	1417.46	219.448	3872.49	304.696	0	796.924	0	0	0	0	385.483	0	0	0	1427.85	0	0	0	0	0	15942
105	Shelf Deeps	-1500m to -2000m	0	0	4733.47	0	0	0	0	0	139.522	0	0	0	0	0	0	0	0	0	0	0	0	0	0	4872.99
106	Shelf Deeps	-2000m to -3000m	0	0	1075.63	0	0	0	0	0	0	0	0	0	0	0	0	0	0	0	0	0	0	0	0	1075.63
107	Structural slope region	-200m to -500m	0	0	183.006	0	0	0	0	0	0	0	0	0	0	0	0	0	0	0	0	0	0	0	0	183.006
108	Structural slope region	-500m to -1000m	0	0	1105.66	0	0	0	0	0	0	0	0	0	0	0	0	0	0	0	0	0	1129.68	0	0	2235.34
109	Structural slope region	-1000m to -1500m	0	0	0	0	0	0	0	0	0	0	0	0	0	0	0	0	0	0	0	0	832.409	0	0	832.409
110	Structural slope region	-1500m to -2000m	0	0	0	0	0	0	0	0	0	0	0	0	0	0	0	0	0	0	0	697.12	1675.05	0	0	2372.17
111	Structural slope region	-2000m to -3000m	0	0	8442.15	0	0	0	0	0	0	0	0	0	0	0	0	0	0	0	0	9075.67	4124.97	24845	0	46487.7
112	Structural slope region	-3000m to -4500m	0	0	1958.14	0	0	0	0	0	0	0	0	0	0	59400.5	0	0	0	0	0	3403.64	3230.99	34020.3	0	102014
113	Structural slope region	4500m+	0	0	0	0	0	0	0	0	0	0	0	0	0	0	0	0	0	0	0	0	0	6042.58	0	6042.58
114	Trench	4500m+	0	0	0	0	0	0	0	0	0	0	0	0	0	0	0	0	0	0	0	0	0	106054	0	106054
115	Trough mouth fans	-1000m to -1500m	0	0	0	0	3190.14	0	0	0	0	0	0	0	0	0	0	0	0	0	0	0	0	0	0	3190.14
116	Trough mouth fans	-2000m to -3000m	0	0	0	0	8256.35	0	0	0	0	0	0	0	0	0	0	0	0	0	0	0	0	0	0	8256.35
117	Upper Slope	0m to -100m	359.26	0	0	0	0	0	0	0	1628.27	0	0	0	0	0	0	0	0	0	0	0	0	0	0	1987.53
118	Upper Slope	-100m to -200m	539.161	0	0	0	0	0	0	0	1288.21	0	0	0	0	0	0	0	0	0	0	0	0	0	0	1827.37
119	Upper Slope	-200m to -500m	17847.4	0	0	4347.7	0	0	0	0	7025.82	0	0	0	0	3062.04	0	0	0	2865.36	0	0	0	0	3417.55	38565.9
120	Upper Slope	-500m to -1000m	39854.9	0	7584.31	8028.11	0	10649.5	2684.7	0	14269.4	0	0	0	0	9607.09	0	0	0	15481	0	0	0	0	24620.8	132780
121	Upper Slope	-1000m to -1500m	27951.2	0	0	9598.26	4894.4	12575.6	2516.08	0	14813.5	0	0	0	0	13341	0	0	0	16734	0	0	0	0	44389.6	146814
122	Upper Slope	-1500m to -2000m	28586.4	0	22257.7	16693.6	6606.82	19968.7	7116.65	0	26181.2	0	0	0	0	18146.6	0	0	0	27275.1	0	0	0	0	51697.7	224530
123	Upper Slope	-2000m to -3000m	54096.6	0	23330.8	27469.7	12645.3	34923.7	15959.9	0	79047.3	0	0	0	0	15191.3	0	0	0	33545.1	0	0	0	0	90943.7	387154
124	Upper Slope	-3000m to -4500m	7864.19	0	3390.07	4548.32	0	0	1153.24	0	14721.5	0	0	0	0	0	0	0	0	14574	0	0	0	0	0	46251.3
125	Volcano	0m to -100m	0	0	0	0	0	0	0	0	0	0	0	0	0	0	0	0	0	72.599	0	0	0	0	0	72.599
126	Volcano	-100m to -200m	0	0	0	0	0	0	0	0	0	0	0	0	0	0	0	0	0	54.9065	0	0	0	0	0	54.9065
127	Volcano	-200m to -500m	0	0	0	0	0	0	0	0	0	0	0	0	0	0	0	0	0	253.849	0	0	0	0	0	253.849
128	Volcano	-500m to -1000m	0	0	0	0	0	0	0	0	0	0	0	0	0	0	0	0	0	291	0	0	0	0	0	291
129	Southern Ocean Total	Southern Ocean Total	1.55076e+06	7.1341e+06	910737	558681	455342	486762	173556	908603	673365	2.88077e+06	270266	1.80725e+06	605000	543586	1.07884e+06	3.02916e+06	3.99804e+06	828471	1.90877e+06	1.72725e+06	863550	340884	1.25719e+06	3.39909e+07

## Sheet: T7_L3_%Eco
SortID	Geomorphic feature	Bathome	A	AB	AP	CI-EK	CI-PB	CI-W	CI-WK	DC	DM	EIA	K-BB	K-DK	K-KP	O	OL	PAR	PB	RS	SA	SG	SOI	SSI	WS
1	Abyssal Plain	-2000m to -3000m	0	0	0	0	0	0	0	0.0457014	0	0	0	0	0	0	0	0	0	0	0	0	0.0292892	0	0
2	Abyssal Plain	-3000m to -4500m	0.023452	0.0764329	0	0.295451	0.247385	0.137368	0	0.418355	0	0.318425	0	0.00583735	0	0.166769	0	0	0.108165	0	0	0.122122	0.0573452	0	0
3	Abyssal Plain	4500m+	0.0125556	0.376657	0	0	0	0	0	0.0160482	0	0.219759	0	0	0	0	0	0	0.015192	0	0	0	0	0	0
4	Bank	0m to -100m	0.002318	0	0.00944337	0.00563557	0.0049199	0.0119627	0.0305691	0	0.00374217	0	0	0	0.0249082	0.0107608	0	0	0	0.000573269	0	0.000296551	0	0	0.00363304
5	Bank	-100m to -200m	0.0025492	0	0.0208145	0.0058479	0.00722759	0.0114135	0.0477771	0	0.00933317	0	0	0	0.0745831	0.0179995	0	0	0	0.00203796	0	0.00501591	0	0	0.00673464
6	Bank	-200m to -500m	0.0475468	0	0.146049	0.0354015	0.0960468	0.0824336	0.069364	0	0.0478457	0	0	0	0.0218019	0.0885556	0	0	0	0.164281	0	0.00327195	0	0	0.178171
7	Bank	-500m to -1000m	0.0941503	0	0.0298554	0.0333135	0.0276557	0.0563324	0.0254965	0	0.0152869	0	0	0	0.000665638	0.0514475	0	0	0	0.0380271	0	0	0	0	0.0410278
8	Bank	-1000m to -1500m	0.00420131	0	0	0.00474705	0.00379089	0.0051103	0	0	0	0	0	0	0	0	0	0	0	0	0	0	0	0	0
9	Bank	-1500m to -2000m	0.000430496	0	0	0	0	0	0	0	0	0	0	0	0	0	0	0	0	0	0	0	0	0	0
10	Bank	-2000m to -3000m	0.00136561	0	0	0	0	0	0	0	0	0	0	0	0	0	0	0	0	0	0	0	0	0	0
11	Canyons: shelf commencing	Not applicable	0	0.00127578	0	0.0226941	0.0101528	0.0157051	0.0391062	0	0.0118959	0.000485458	0	0	0	0.00211041	0	0	0	0.00738714	0	0	0	0	0.00623006
12	Canyons: slope commencing	Not applicable	0.00325954	0.00421649	0.012702	0.0319513	0.018178	0.0372815	0.0296203	0	0.0456129	0.000318322	0.00903293	0.0145992	0.0114427	0.0192328	0	0	0.000609254	0.0155258	0	0	0	0	0.0225438
13	Cliff	Not applicable	0	0	0	0.00169204	0	0	0	0	0	0	0	0	0	0	0	0	0	0	0	0	0	0	0
14	Coastal Terrane	Not applicable	0.0178044	0	0.0632988	0.0358524	0.0312136	0.0325357	0.0550124	0	0.0541386	0	0	0	0	0.0192415	0	0	0	0.0292602	0	0	0	0	0
15	Contourite Drift	-3000m to -4500m	0	0	0	0	0	0	0	0	0	0.0137421	0	0	0	0	0	0	0	0	0	0	0	0	0
16	Contourite Drift	4500m+	0	0	0	0	0	0	0	0	0	0.00538571	0	0	0	0	0	0	0	0	0	0	0	0	0
17	Cross Shelf Valley	0m to -100m	0	0	0.0018076	0	0	0	0	0	0.00110263	0	0	0	0	0	0	0	0	0	0	0	0	0	0
18	Cross Shelf Valley	-100m to -200m	0.000385088	0	0.00248131	0	0	0.000612433	0.00273435	0	0	0	0	0	0	0.00221778	0	0	0	0	0	0	0	0	0.000901549
19	Cross Shelf Valley	-200m to -500m	0.00324873	0	0.0422882	0	0.00444439	0.00384886	0.0103232	0	0.00354153	0	0	0	0	0.00972818	0	0	0	0.0271598	0	0	0	0	0.0531448
20	Cross Shelf Valley	-500m to -1000m	0.0101544	0	0.0594329	0.00864139	0.0101281	0.0170343	0.00866861	0	0.00562284	0	0	0	0	0.0138495	0	0	0	0.0633681	0	0	0	0	0.0895052
21	Cross Shelf Valley	-1000m to -1500m	0.00260205	0	0.00582218	0	0	0.00414667	0	0	0.000636786	0	0	0	0	0	0	0	0	0	0	0	0	0	0.00533498
22	Cross Shelf Valley	-1500m to -2000m	0.000362538	0	0	0	0	0	0	0	0.000219113	0	0	0	0	0	0	0	0	0	0	0	0	0	0
23	Cross Shelf Valley	-2000m to -3000m	0.000597317	0	0	0	0	0	0	0	0	0	0	0	0	0	0	0	0	0	0	0	0	0	0
24	Fracture zone	-3000m to -4500m	0	0	0	0	0	0	0	0	0	0	0	0	0	0	0	0	0	0	0.00326805	0.002622	0	0	0
25	Fracture zone	4500m+	0	0	0	0	0	0	0	0	0	0	0	0	0	0	0	0	0	0	0.00136324	0.00298005	0	0	0
26	Island Arc	0m to -100m	0	0	0	0	0	0	0	0	0	0	0	0	0	0	0	0	0	0	0	0	0	0.000713038	0
27	Island Arc	-100m to -200m	0	0	0	0	0	0	0	0	0	0	0	0	0	0	0	0	0	0	0	0	0	0.000851656	0
28	Island Arc	-200m to -500m	0	0	0	0	0	0	0	0	0	0	0	0	0	0	0	0	0	0	0	0	0	0.00450302	0
29	Island Arc	-500m to -1000m	0	0	0	0	0	0	0	0	0	0	0	0	0	0	0	0	0	0	0	0	0	0.0133024	0
30	Island Arc	-1000m to -1500m	0	0	0	0	0	0	0	0	0	0	0	0	0	0	0	0	0	0	0	0	0	0.0318649	0
31	Island Arc	-1500m to -2000m	0	0	0	0	0	0	0	0	0	0	0	0	0	0	0	0	0	0	0	0	0	0.044924	0
32	Island Arc	-2000m to -3000m	0	0	0	0	0	0	0	0	0	0	0	0	0	0	0	0	0	0	0	0	0	0.0575933	0
33	Island Coastal Terrane	Not applicable	0.000871511	0	0	0	0	0	0	0	0	0	0	0	0	0	0	0.000158998	0	0	0	0.00198495	0.00147411	0	0
34	Lower slope	-1500m to -2000m	0	0	0	0	0	0.00272718	0	0	0	0	0	0	0	0.0138674	0	0	0	0	0	0	0	0	0
35	Lower slope	-2000m to -3000m	0.0514064	0	0.0533206	0.0773272	0.0906888	0.114914	0.109706	0	0.0420754	0	0	0	0	0.142099	0	0	0	0.0215452	0	0	0.00767329	0	0.0631374
36	Lower slope	-3000m to -4500m	0.312886	0.043099	0.127219	0.137997	0.274218	0.235427	0.360586	0	0.326082	0	0	0	0	0.0727121	0	0	0.0886565	0.21145	0	0	0	0	0.294258
37	Lower slope	4500m+	0.000800852	0.00303928	0	0	0	0	0	0	0	0	0	0	0	0	0	0	0	0	0	0	0	0	0
38	Margin Ridges	-100m to -200m	0	0	0.000131957	0	0	0	0	0	0	0	0	0	0	0	0	0	0	0	0	0	0	0	0
39	Margin Ridges	-200m to -500m	0	0	0.0025035	0	0	0	0	0	0	0	0	0	0	0	0	0	0	0	0	0	0	0	0
40	Margin Ridges	-500m to -1000m	0	0	0.0117938	0	0	0	0	0	0.00796281	0	0	0	0	0	0	0	0	0	0	0	0.000969151	0	0
41	Margin Ridges	-1000m to -1500m	0	0	0.00467312	0	0	0	0	0	0.0241383	0	0	0	0	0	0	0	0	0	0	0	0.0034992	0	0
42	Margin Ridges	-1500m to -2000m	0	0	0.00332078	0	0	0	0	0	0.0196924	0	0	0	0	0	0	0	0	0	0	0	0.00281018	0	0
43	Margin Ridges	-2000m to -3000m	0	0	0	0	0	0	0	0	0.0367664	0	0	0	0	0	0	0	0	0	0	0	0.00195622	0	0
44	Margin Ridges	-3000m to -4500m	0	0	0	0	0	0	0	0	0.00928209	0	0	0	0	0.00449933	0	0	0	0	0	0	0	0	0
45	Marginal Plateau	-1000m to -1500m	0	0	0	0.013308	0	0	0	0	0	0	0	0	0	0	0	0	0	0	0	0	0	0	0
46	Marginal Plateau	-1500m to -2000m	0	0	0	0.0191865	0	0	0	0	0	0	0	0	0	0	0	0	0	0	0	0	0	0	0
47	Marginal Plateau	-2000m to -3000m	0	0	0	0.0179571	0	0	0	0	0.00748784	0	0	0	0	0	0	0	0	0	0	0	0	0	0
48	Marginal Plateau	-3000m to -4500m	0	0	0	0	0	0	0	0	0.0131828	0	0	0	0	0	0	0	0	0	0	0	0	0	0
49	MOR rift valley	-2000m to -3000m	0	0	0	0	0	0	0	0	0	0	0	0	0	0	0	0.0179299	0	0	0.000199346	0	0	0	0
50	MOR rift valley	-3000m to -4500m	0	0	0	0	0	0	0	0	0	0	0	0	0	0	0	0	0	0	0.00950895	0	0	0	0
51	MOR rift valley	4500m+	0	0	0	0	0	0	0	0	0	0	0	0	0	0	0	0	0	0	0.00031533	0	0	0	0
52	Ocean trough	-2000m to -3000m	0	0	0.00607941	0	0	0	0	0	0	0	0	0	0	0	0	0	0	0	0	0	0.00369499	0	0
53	Ocean trough	-3000m to -4500m	0	0	0.0149986	0	0	0	0	0	0	0.000447778	0	0	0	0	0	0.000750374	0	0	0	0	0.0196065	0	0
54	Ocean trough	4500m+	0	0.0035039	0.00920632	0	0	0	0	0.00461372	0	0.00396079	0	0	0	0	0.0158234	0	0	0	0.0165946	0.0065189	0.0140617	0	0
55	Plateau	0m to -100m	0	0	0	0	0	0	0	0.00310552	0	0	0	0	0.000252615	0	0	0	0	0	0	0	0.00136548	0	0
56	Plateau	-100m to -200m	0	0	0	0	0	0	0	0.00385238	0	0	0	0	0.0112868	0	0.000788175	0	0	0	0	0.00642367	0.00280397	0	0
57	Plateau	-200m to -500m	0	0	0	0	0	0	0	0.0119643	0	0	0	0	0.124201	0	0.00310883	0	0	0	0	0.00823323	0.0311267	0	0
58	Plateau	-500m to -1000m	0	0	0	0	0	0	0	0	0	0	0.0111656	0	0.223965	0	0.00385714	0	0	0	0	0.00539169	0.0249372	0	0
59	Plateau	-1000m to -1500m	0	0	0	0	0	0	0	0.0070739	0	0	0.185155	0.0043579	0.131673	0	0	0	0	0	0	0.012162	0.0278305	0	0
60	Plateau	-1500m to -2000m	0	0	0	0	0	0	0	0	0	0	0.413007	0.0104975	0.145851	0	0	0	0	0	0	0.016018	0.0279593	0	0
61	Plateau	-2000m to -3000m	0	0.00371088	0	0	0	0	0	0	0	0	0	0	0.0123827	0	0	0	0	0	0	0.0229496	0.026116	0	0
62	Plateau	-3000m to -4500m	0	0.000661723	0	0	0	0	0	0	0	0	0	0	0	0	0	0	0	0	0	0.0327913	0	0	0
63	Plateau slope	-100m to -200m	0	0	0	0	0	0	0	0	0	0	0	0	0	0	0.000215381	0	0	0	0	0	0	0	0
64	Plateau slope	-200m to -500m	0	0	0	0	0	0	0	0.000657772	0	0	0	0	0	0	0.000809828	0	0	0	0	0	0	0	0
65	Plateau slope	-500m to -1000m	0	0	0	0	0	0	0	0.00612319	0	0	0	4.60007e-05	0	0	0.00137325	0	0	0	0	0	0	0	0
66	Plateau slope	-1000m to -1500m	0	0	0	0	0	0	0	0.0172088	0	0	0	0	0	0	0.00186804	0	0	0	0	0.00189314	0	0	0
67	Plateau slope	-1500m to -2000m	0	0	0	0	0	0	0	0.066059	0	0	0	0.00013809	0.0281099	0	0.00310381	0	0	0	0	0.0147784	0.00736419	0	0
68	Plateau slope	-2000m to -3000m	0	0.000283107	0	0	0	0	0	0.0505094	0	0	0.372521	0.114453	0.139553	0	0.0604927	0	0	0	0	0.0976268	0.0472762	0	0
69	Plateau slope	-3000m to -4500m	0	0.00893887	0	0	0	0	0	0	0.0518201	0	0	0.143298	0	0	0.142826	0	0	0	0	0.0189866	0.0145372	0	0
70	Ridge	-100m to -200m	0	0	0	0	0	0	0	0	0	0	0	0	0	0	0	0	0	0.000137427	0	0	0	0	0
71	Ridge	-200m to -500m	0	0	0	0	0	0	0	0	0	0	0	0	0	0	0	0	0	0.00365562	0	0	0	0	0
72	Ridge	-500m to -1000m	0	0	0	0	0	0	0	0	0	0	0	0	0.00112178	0	0	0	0	0.0232713	0	0	0	0	0
73	Ridge	-1000m to -1500m	0	0	0	0	0	0	0	0	0	0	0	0	0.00737328	0	0	0	0	0.0125576	0	0.000738826	0	0	0
74	Ridge	-1500m to -2000m	0	0	0	0	0	0	0	0	0	0	0.00817475	0	0.0192201	0	0	0	0	0.00815584	0	0.000594296	0	0	0.000831632
75	Ridge	-2000m to -3000m	0	0	0	0	0	0	0	0	0	0	0.000943391	0	0.0216073	0	0	0	0	0.00392656	0	0	0	0	0.00742733
76	Ridge	-3000m to -4500m	0	0.000105107	0	0	0	0	0	0	0	0	0	0.00161044	0	0	0	0	0	0	0	0	0	0	0.00201113
77	Rugose ocean floor	-1000m to -1500m	0	0	0	0	0	0	0	0	0	0	0	0	0	0	0	0.00759691	0	0	0	0	0	0	0
78	Rugose ocean floor	-1500m to -2000m	0	0	0	0	0	0	0	0	0	0	0	0	0	0	0	0	0	0.00798716	0.00866771	0	0.00360558	0	0
79	Rugose ocean floor	-2000m to -3000m	0	0	0.00589851	0	0	0	0	0.054895	0	0	0	0.0376585	0	0	0	0.301146	0	0.0653791	0.253584	0.00561818	0.142503	0.0739624	0
80	Rugose ocean floor	-3000m to -4500m	0.0317351	0.090905	0.220543	0	0	0	0	0.198635	0	0.362357	0	0.418244	0	0	0.326796	0.63047	0.321717	0	0.6197	0.388325	0.466663	0.256995	0
81	Rugose ocean floor	4500m+	0.146695	0.376739	0	0	0	0	0	0.0198351	0	0.0681967	0	0.241177	0	0	0.395567	0.023923	0.458802	0	0.0310246	0.207452	0	0.00289186	0
82	Seamount ridges	0m to -100m	0	0	0	0	0	0	0	0	0	0	0	0	0	0	0	0.00148369	0	0	0	0	0	0	0
83	Seamount ridges	-200m to -500m	0.00245946	0	0	0	0	0	0	0	0	0	0	0	0	0	0	0.000448477	0	0	0	0	0	0	0
84	Seamount ridges	-500m to -1000m	0.000517955	0	0	0	0	0	0	0.00747361	0	0	0	0	0	0	0	0.000530838	0	0	0.00540991	0	0.00345607	0.00271775	0
85	Seamount ridges	-1000m to -1500m	0.00576343	0.000110994	0	0	0	0	0	0.0209113	0	0	0	0	0	0	0.000459814	0	0	0.00103048	0.00517049	0	0.00211481	0.00694945	0
86	Seamount ridges	-1500m to -2000m	0.000656162	0	0.0026051	0	0	0	0	0.0188366	0	0	0	0	0	0	0	0.00114064	0	0	0.0134833	0	0.00186133	0.000811815	0
87	Seamount ridges	-2000m to -3000m	0.00657399	0.00336558	0.00311216	0	0	0	0	0.0154046	0.00246509	0	0	0.00130664	0	0	0.00304093	0.00633556	0	0	0.0113333	0.000602276	0.00569583	0	0
88	Seamount ridges	-3000m to -4500m	0.00756738	0.00524255	0	0	0	0	0	0.00513257	0	0.00445141	0	0.00366848	0	0	0.00200995	0.00247222	0.00516564	0	0.00176874	0.00114992	0.00359675	0	0
89	Seamount ridges	4500m+	0.000201764	0	0	0	0	0	0	0	0	0	0	0	0	0	0	0	3.35954e-05	0	0	0	0	0	0
90	Seamounts	0m to -100m	0.00058523	0	0	0	0	0	0	0.00318358	0	0	0	0	0	0	0.0125941	0	0	0	0.00162553	0	0	0	0
91	Seamounts	-100m to -200m	0.0018168	0	0	0	0	0	0	0	0	0	0	0	0	0	0	0.000125605	0	0	0	0	0	0	0
92	Seamounts	-200m to -500m	0	0	0	0	0	0	0	0.00149616	0	0	0	0	0	0	0.00382224	0.00106592	0	0	0	0.000282576	0	0	0
93	Seamounts	-500m to -1000m	0	0	0	0	0	0	0	0.0017442	0	0.000176789	0	0	0	0	0.0154787	0.000802455	0	0	0.0016636	0	0	0	0
94	Seamounts	-1000m to -1500m	0	0.000152458	0	0	0	0	0	0.00118042	0.00955901	7.26633e-05	0	0	0	0	0	0.000790075	0.000120758	0	0.0114664	0.00169158	0	0	0
95	Seamounts	-1500m to -2000m	0	0.000374262	0	0	0	0	0	0	0	0.000271735	0	0	0	0	0.000822421	0.00173263	0	0.000128548	0.00333985	0.00106383	0.00066672	0	0
96	Seamounts	-2000m to -3000m	0	0.000289122	0.00124502	0	0	0	0	0	0	0.00120547	0	0.00176697	0	0	0.0028031	0.00109732	0.000725189	0	0.000513043	0.00201142	0.00331314	0.000394628	0
97	Seamounts	-3000m to -4500m	0	0.000825719	0.000315477	0	0	0	0	0	0	0.000744064	0	0.00134075	0	0	0.00233988	0	0.000813403	0	0	0.000774644	9.73692e-05	0	0
98	Seamounts	4500m+	0	7.14628e-05	0	0	0	0	0	0	0	0	0	0	0	0	0	0	0	0	0	0	0	0	0
99	Shelf	Not applicable	0.0882776	0	0.0249346	0.0691977	0.00343707	0	0	0	0.00780626	0	0	0	0	0.103023	0	0	0	0.00330938	0	0	0	0	0
100	Shelf Deeps	0m to -100m	0	0	0	0	0	0	0	0	0.000185103	0	0	0	0	0.00171622	0	0	0	0	0	0	0	0	0
101	Shelf Deeps	-100m to -200m	0	0	0	0	0.00114068	0.000949131	0	0	0	0	0	0	0	0.00190988	0	0	0	0	0	0	0	0	0
102	Shelf Deeps	-200m to -500m	0	0	0.00687841	0.0133524	0.0082861	0.0129098	0.0187152	0	0.00159783	0	0	0	0	0.0115094	0	0	0	0.00633307	0	0	0	0	0.0269333
103	Shelf Deeps	-500m to -1000m	0	0	0.0176508	0.0413858	0.0824375	0.0488487	0.0209909	0	0.00343689	0	0	0	0	0.0275882	0	0	0	0.14763	0	0	0	0	0.0271035
104	Shelf Deeps	-1000m to -1500m	0	0	0.00825445	0.00253716	0.00048194	0.00795561	0.00175561	0	0.00118349	0	0	0	0	0.000709149	0	0	0	0.00172347	0	0	0	0	0
105	Shelf Deeps	-1500m to -2000m	0	0	0.00519741	0	0	0	0	0	0.000207201	0	0	0	0	0	0	0	0	0	0	0	0	0	0
106	Shelf Deeps	-2000m to -3000m	0	0	0.00118105	0	0	0	0	0	0	0	0	0	0	0	0	0	0	0	0	0	0	0	0
107	Structural slope region	-200m to -500m	0	0	0.000200942	0	0	0	0	0	0	0	0	0	0	0	0	0	0	0	0	0	0	0	0
108	Structural slope region	-500m to -1000m	0	0	0.00121403	0	0	0	0	0	0	0	0	0	0	0	0	0	0	0	0	0	0.00130818	0	0
109	Structural slope region	-1000m to -1500m	0	0	0	0	0	0	0	0	0	0	0	0	0	0	0	0	0	0	0	0	0.000963938	0	0
110	Structural slope region	-1500m to -2000m	0	0	0	0	0	0	0	0	0	0	0	0	0	0	0	0	0	0	0	0.000403601	0.00193972	0	0
111	Structural slope region	-2000m to -3000m	0	0	0.00926958	0	0	0	0	0	0	0	0	0	0	0	0	0	0	0	0	0.0052544	0.00477675	0.0728839	0
112	Structural slope region	-3000m to -4500m	0	0	0.00215007	0	0	0	0	0	0	0	0	0	0	0.109275	0	0	0	0	0	0.00197055	0.00374152	0.0998002	0
113	Structural slope region	4500m+	0	0	0	0	0	0	0	0	0	0	0	0	0	0	0	0	0	0	0	0	0	0.0177262	0
114	Trench	4500m+	0	0	0	0	0	0	0	0	0	0	0	0	0	0	0	0	0	0	0	0	0	0.311114	0
115	Trough mouth fans	-1000m to -1500m	0	0	0	0	0.00700602	0	0	0	0	0	0	0	0	0	0	0	0	0	0	0	0	0	0
116	Trough mouth fans	-2000m to -3000m	0	0	0	0	0.0181322	0	0	0	0	0	0	0	0	0	0	0	0	0	0	0	0	0	0
117	Upper Slope	0m to -100m	0.000231667	0	0	0	0	0	0	0	0.00241811	0	0	0	0	0	0	0	0	0	0	0	0	0	0
118	Upper Slope	-100m to -200m	0.000347676	0	0	0	0	0	0	0	0.00191309	0	0	0	0	0	0	0	0	0	0	0	0	0	0
119	Upper Slope	-200m to -500m	0.0115088	0	0	0.00778208	0	0	0	0	0.0104339	0	0	0	0	0.00563304	0	0	0	0.00345861	0	0	0	0	0.0027184
120	Upper Slope	-500m to -1000m	0.0257003	0	0.00832766	0.0143698	0	0.0218782	0.0154688	0	0.0211912	0	0	0	0	0.0176736	0	0	0	0.0186862	0	0	0	0	0.0195839
121	Upper Slope	-1000m to -1500m	0.0180242	0	0	0.0171802	0.0107488	0.0258352	0.0144972	0	0.0219993	0	0	0	0	0.0245425	0	0	0	0.0201987	0	0	0	0	0.0353085
122	Upper Slope	-1500m to -2000m	0.0184338	0	0.0244393	0.0298803	0.0145096	0.0410235	0.0410049	0	0.0388812	0	0	0	0	0.0333831	0	0	0	0.0329222	0	0	0	0	0.0411216
123	Upper Slope	-2000m to -3000m	0.034884	0	0.0256175	0.0491689	0.027771	0.071747	0.0919585	0	0.117391	0	0	0	0	0.0279464	0	0	0	0.0404904	0	0	0	0	0.0723388
124	Upper Slope	-3000m to -4500m	0.00507119	0	0.00372234	0.00814117	0	0	0.00664479	0	0.0218626	0	0	0	0	0	0	0	0	0.0175914	0	0	0	0	0
125	Volcano	0m to -100m	0	0	0	0	0	0	0	0	0	0	0	0	0	0	0	0	0	8.76301e-05	0	0	0	0	0
126	Volcano	-100m to -200m	0	0	0	0	0	0	0	0	0	0	0	0	0	0	0	0	0	6.62745e-05	0	0	0	0	0
127	Volcano	-200m to -500m	0	0	0	0	0	0	0	0	0	0	0	0	0	0	0	0	0	0.000306406	0	0	0	0	0
128	Volcano	-500m to -1000m	0	0	0	0	0	0	0	0	0	0	0	0	0	0	0	0	0	0.000351249	0	0	0	0	0
129	Southern Ocean Total	Southern Ocean Total	1	1	1	1	1	1	1	1	1	1	1	1	1	1	1	1	1	1	1	1	1	1	1

## Sheet: T8_L3_%EnvT
SortID	Geomorphic feature	Bathome	A	AB	AP	CI-EK	CI-PB	CI-W	CI-WK	DC	DM	EIA	K-BB	K-DK	K-KP	O	OL	PAR	PB	RS	SA	SG	SOI	SSI	WS	Southern Ocean Total
1	Abyssal Plain	-2000m to -3000m	0	0	0	0	0	0	0	0.621464	0	0	0	0	0	0	0	0	0	0	0	0	0.378536	0	0	1
2	Abyssal Plain	-3000m to -4500m	0.0120515	0.18069	0	0.0546973	0.0373274	0.0221573	0	0.125961	0	0.303971	0	0.00349583	0	0.0300399	0	0	0.143301	0	0	0.0698983	0.0164097	0	0	1
3	Abyssal Plain	4500m+	0.00570156	0.786861	0	0	0	0	0	0.00426985	0	0.185382	0	0	0	0	0	0	0.0177858	0	0	0	0	0	0	1
4	Bank	0m to -100m	0.062293	0	0.14904	0.0545612	0.0388218	0.100909	0.0919401	0	0.0436672	0	0	0	0.261144	0.101367	0	0	0	0.00823035	0	0.00887641	0	0	0.0791506	1
5	Bank	-100m to -200m	0.0320548	0	0.153711	0.0264916	0.0266856	0.0450485	0.0672364	0	0.0509595	0	0	0	0.365882	0.0793367	0	0	0	0.0136905	0	0.0702507	0	0	0.0686533	1
6	Bank	-200m to -500m	0.0943227	0	0.170154	0.025301	0.0559464	0.0513302	0.0154001	0	0.0412141	0	0	0	0.0168733	0.0615794	0	0	0	0.174107	0	0.0072296	0	0	0.286542	1
7	Bank	-500m to -1000m	0.407843	0	0.0759526	0.051989	0.0351763	0.0765953	0.0123608	0	0.028754	0	0	0	0.00112492	0.0781195	0	0	0	0.0880032	0	0	0	0	0.144081	1
8	Bank	-1000m to -1500m	0.486902	0	0	0.198199	0.129001	0.185899	0	0	0	0	0	0	0	0	0	0	0	0	0	0	0	0	0	1
9	Bank	-1500m to -2000m	1	0	0	0	0	0	0	0	0	0	0	0	0	0	0	0	0	0	0	0	0	0	0	1
10	Bank	-2000m to -3000m	1	0	0	0	0	0	0	0	0	0	0	0	0	0	0	0	0	0	0	0	0	0	0	1
11	Canyons: shelf commencing	Not applicable	0	0.139287	0	0.194032	0.0707491	0.116992	0.103868	0	0.122588	0.0214022	0	0	0	0.0175563	0	0	0	0.0936595	0	0	0	0	0.119865	1
12	Canyons: slope commencing	Not applicable	0.0232302	0.138243	0.0531641	0.082036	0.0380396	0.0833993	0.0236255	0	0.141153	0.00421433	0.0112195	0.121255	0.0318154	0.0480466	0	0	0.0111943	0.0591133	0	0	0	0	0.130251	1
13	Cliff	Not applicable	0	0	0	1	0	0	0	0	0	0	0	0	0	0	0	0	0	0	0	0	0	0	0	1
14	Coastal Terrane	Not applicable	0.127801	0	0.266839	0.0927136	0.0657874	0.0733056	0.0441938	0	0.16874	0	0	0	0	0.0484137	0	0	0	0.112206	0	0	0	0	0	1
15	Contourite Drift	-3000m to -4500m	0	0	0	0	0	0	0	0	0	1	0	0	0	0	0	0	0	0	0	0	0	0	0	1
16	Contourite Drift	4500m+	0	0	0	0	0	0	0	0	0	1	0	0	0	0	0	0	0	0	0	0	0	0	0	1
17	Cross Shelf Valley	0m to -100m	0	0	0.689175	0	0	0	0	0	0.310825	0	0	0	0	0	0	0	0	0	0	0	0	0	0	1
18	Cross Shelf Valley	-100m to -200m	0.100053	0	0.378615	0	0	0.0499459	0.0795093	0	0	0	0	0	0	0.201981	0	0	0	0	0	0	0	0	0.189896	1
19	Cross Shelf Valley	-200m to -500m	0.0344531	0	0.26338	0	0.0138395	0.0128121	0.0122525	0	0.0163084	0	0	0	0	0.0361635	0	0	0	0.153877	0	0	0	0	0.456913	1
20	Cross Shelf Valley	-500m to -1000m	0.059322	0	0.20391	0.0181872	0.0173735	0.0312363	0.00566771	0	0.0142635	0	0	0	0	0.0283609	0	0	0	0.197773	0	0	0	0	0.423905	1
21	Cross Shelf Valley	-1000m to -1500m	0.218211	0	0.286745	0	0	0.109152	0	0	0.0231879	0	0	0	0	0	0	0	0	0	0	0	0	0	0.362703	1
22	Cross Shelf Valley	-1500m to -2000m	0.79212	0	0	0	0	0	0	0	0.20788	0	0	0	0	0	0	0	0	0	0	0	0	0	0	1
23	Cross Shelf Valley	-2000m to -3000m	1	0	0	0	0	0	0	0	0	0	0	0	0	0	0	0	0	0	0	0	0	0	0	1
24	Fracture zone	-3000m to -4500m	0	0	0	0	0	0	0	0	0	0	0	0	0	0	0	0	0	0	0.579369	0.420631	0	0	0	1
25	Fracture zone	4500m+	0	0	0	0	0	0	0	0	0	0	0	0	0	0	0	0	0	0	0.335783	0.664217	0	0	0	1
26	Island Arc	0m to -100m	0	0	0	0	0	0	0	0	0	0	0	0	0	0	0	0	0	0	0	0	0	1	0	1
27	Island Arc	-100m to -200m	0	0	0	0	0	0	0	0	0	0	0	0	0	0	0	0	0	0	0	0	0	1	0	1
28	Island Arc	-200m to -500m	0	0	0	0	0	0	0	0	0	0	0	0	0	0	0	0	0	0	0	0	0	1	0	1
29	Island Arc	-500m to -1000m	0	0	0	0	0	0	0	0	0	0	0	0	0	0	0	0	0	0	0	0	0	1	0	1
30	Island Arc	-1000m to -1500m	0	0	0	0	0	0	0	0	0	0	0	0	0	0	0	0	0	0	0	0	0	1	0	1
31	Island Arc	-1500m to -2000m	0	0	0	0	0	0	0	0	0	0	0	0	0	0	0	0	0	0	0	0	0	1	0	1
32	Island Arc	-2000m to -3000m	0	0	0	0	0	0	0	0	0	0	0	0	0	0	0	0	0	0	0	0	0	1	0	1
33	Island Coastal Terrane	Not applicable	0.206822	0	0	0	0	0	0	0	0	0	0	0	0	0	0	0.0737044	0	0	0	0.52467	0.194804	0	0	1
34	Lower slope	-1500m to -2000m	0	0	0	0	0	0.149734	0	0	0	0	0	0	0	0.850266	0	0	0	0	0	0	0	0	0	1
35	Lower slope	-2000m to -3000m	0.160343	0	0.0976732	0.0868928	0.0830577	0.112507	0.0382964	0	0.0569857	0	0	0	0	0.155362	0	0	0	0.0359018	0	0	0.0133278	0	0.159653	1
36	Lower slope	-3000m to -4500m	0.19834	0.125686	0.0473616	0.0315149	0.0510404	0.046844	0.0255817	0	0.0897549	0	0	0	0	0.0161568	0	0	0.14489	0.0716087	0	0	0	0	0.151221	1
37	Lower slope	4500m+	0.0541747	0.945825	0	0	0	0	0	0	0	0	0	0	0	0	0	0	0	0	0	0	0	0	0	1
38	Margin Ridges	-100m to -200m	0	0	1	0	0	0	0	0	0	0	0	0	0	0	0	0	0	0	0	0	0	0	0	1
39	Margin Ridges	-200m to -500m	0	0	1	0	0	0	0	0	0	0	0	0	0	0	0	0	0	0	0	0	0	0	0	1
40	Margin Ridges	-500m to -1000m	0	0	0.63407	0	0	0	0	0	0.316525	0	0	0	0	0	0	0	0	0	0	0	0.0494049	0	0	1
41	Margin Ridges	-1000m to -1500m	0	0	0.180863	0	0	0	0	0	0.690726	0	0	0	0	0	0	0	0	0	0	0	0.128412	0	0	1
42	Margin Ridges	-1500m to -2000m	0	0	0.161633	0	0	0	0	0	0.708674	0	0	0	0	0	0	0	0	0	0	0	0.129694	0	0	1
43	Margin Ridges	-2000m to -3000m	0	0	0	0	0	0	0	0	0.936124	0	0	0	0	0	0	0	0	0	0	0	0.0638759	0	0	1
44	Margin Ridges	-3000m to -4500m	0	0	0	0	0	0	0	0	0.718748	0	0	0	0	0.281252	0	0	0	0	0	0	0	0	0	1
45	Marginal Plateau	-1000m to -1500m	0	0	0	1	0	0	0	0	0	0	0	0	0	0	0	0	0	0	0	0	0	0	0	1
46	Marginal Plateau	-1500m to -2000m	0	0	0	1	0	0	0	0	0	0	0	0	0	0	0	0	0	0	0	0	0	0	0	1
47	Marginal Plateau	-2000m to -3000m	0	0	0	0.665521	0	0	0	0	0.334479	0	0	0	0	0	0	0	0	0	0	0	0	0	0	1
48	Marginal Plateau	-3000m to -4500m	0	0	0	0	0	0	0	0	1	0	0	0	0	0	0	0	0	0	0	0	0	0	0	1
49	MOR rift valley	-2000m to -3000m	0	0	0	0	0	0	0	0	0	0	0	0	0	0	0	0.993043	0	0	0.00695712	0	0	0	0	1
50	MOR rift valley	-3000m to -4500m	0	0	0	0	0	0	0	0	0	0	0	0	0	0	0	0	0	0	1	0	0	0	0	1
51	MOR rift valley	4500m+	0	0	0	0	0	0	0	0	0	0	0	0	0	0	0	0	0	0	1	0	0	0	0	1
52	Ocean trough	-2000m to -3000m	0	0	0.634398	0	0	0	0	0	0	0	0	0	0	0	0	0	0	0	0	0	0.365602	0	0	1
53	Ocean trough	-3000m to -4500m	0	0	0.399947	0	0	0	0	0	0	0.0377686	0	0	0	0	0	0.0665516	0	0	0	0	0.495733	0	0	1
54	Ocean trough	4500m+	0	0.206362	0.0692178	0	0	0	0	0.034607	0	0.0941952	0	0	0	0	0.140927	0	0	0	0.261492	0.092954	0.100245	0	0	1
55	Plateau	0m to -100m	0	0	0	0	0	0	0	0.679322	0	0	0	0	0.0367944	0	0	0	0	0	0	0	0.283883	0	0	1
56	Plateau	-100m to -200m	0	0	0	0	0	0	0	0.141736	0	0	0	0	0.276505	0	0.0344317	0	0	0	0	0.449279	0.0980481	0	0	1
57	Plateau	-200m to -500m	0	0	0	0	0	0	0	0.0833221	0	0	0	0	0.575946	0	0.0257071	0	0	0	0	0.109	0.206025	0	0	1
58	Plateau	-500m to -1000m	0	0	0	0	0	0	0	0	0	0	0.0173905	0	0.78086	0	0.0239806	0	0	0	0	0.0536683	0.1241	0	0	1
59	Plateau	-1000m to -1500m	0	0	0	0	0	0	0	0.0339989	0	0	0.264703	0.0416608	0.42139	0	0	0	0	0	0	0.11112	0.127128	0	0	1
60	Plateau	-1500m to -2000m	0	0	0	0	0	0	0	0	0	0	0.412429	0.0700982	0.326036	0	0	0	0	0	0	0.102227	0.0892102	0	0	1
61	Plateau	-2000m to -3000m	0	0.275317	0	0	0	0	0	0	0	0	0	0	0.0779089	0	0	0	0	0	0	0.412238	0.234537	0	0	1
62	Plateau	-3000m to -4500m	0	0.0769365	0	0	0	0	0	0	0	0	0	0	0	0	0	0	0	0	0	0.923064	0	0	0	1
63	Plateau slope	-100m to -200m	0	0	0	0	0	0	0	0	0	0	0	0	0	0	1	0	0	0	0	0	0	0	0	1
64	Plateau slope	-200m to -500m	0	0	0	0	0	0	0	0.4062	0	0	0	0	0	0	0.5938	0	0	0	0	0	0	0	0	1
65	Plateau slope	-500m to -1000m	0	0	0	0	0	0	0	0.780498	0	0	0	0.0116628	0	0	0.207839	0	0	0	0	0	0	0	0	1
66	Plateau slope	-1000m to -1500m	0	0	0	0	0	0	0	0.747374	0	0	0	0	0	0	0.096329	0	0	0	0	0.156297	0	0	0	1
67	Plateau slope	-1500m to -2000m	0	0	0	0	0	0	0	0.53347	0	0	0	0.00221811	0.151154	0	0.0297616	0	0	0	0	0.226875	0.0565218	0	0	1
68	Plateau slope	-2000m to -3000m	0	0.00282642	0	0	0	0	0	0.0642236	0	0	0.140893	0.289465	0.118152	0	0.091329	0	0	0	0	0.235979	0.0571318	0	0	1
69	Plateau slope	-3000m to -4500m	0	0.114474	0	0	0	0	0	0	0.0626377	0	0	0.464885	0	0	0.276599	0	0	0	0	0.0588693	0.0225349	0	0	1
70	Ridge	-100m to -200m	0	0	0	0	0	0	0	0	0	0	0	0	0	0	0	0	0	1	0	0	0	0	0	1
71	Ridge	-200m to -500m	0	0	0	0	0	0	0	0	0	0	0	0	0	0	0	0	0	1	0	0	0	0	0	1
72	Ridge	-500m to -1000m	0	0	0	0	0	0	0	0	0	0	0	0	0.0340049	0	0	0	0	0.965995	0	0	0	0	0	1
73	Ridge	-1000m to -1500m	0	0	0	0	0	0	0	0	0	0	0	0	0.276374	0	0	0	0	0.644563	0	0.0790639	0	0	0	1
74	Ridge	-1500m to -2000m	0	0	0	0	0	0	0	0	0	0	0.0974727	0	0.513013	0	0	0	0	0.298101	0	0.0452872	0	0	0.0461264	1
75	Ridge	-2000m to -3000m	0	0	0	0	0	0	0	0	0	0	0.00983742	0	0.504376	0	0	0	0	0.125513	0	0	0	0	0.360274	1
76	Ridge	-3000m to -4500m	0	0.121164	0	0	0	0	0	0	0	0	0	0.470289	0	0	0	0	0	0	0	0	0	0	0.408547	1
77	Rugose ocean floor	-1000m to -1500m	0	0	0	0	0	0	0	0	0	0	0	0	0	0	0	1	0	0	0	0	0	0	0	1
78	Rugose ocean floor	-1500m to -2000m	0	0	0	0	0	0	0	0	0	0	0	0	0	0	0	0	0	0.251837	0.629664	0	0.118499	0	0	1
79	Rugose ocean floor	-2000m to -3000m	0	0	0.00310215	0	0	0	0	0.0288028	0	0	0	0.0393015	0	0	0	0.526776	0	0.0312783	0.279514	0.00560374	0.0710622	0.0145595	0	1
80	Rugose ocean floor	-3000m to -4500m	0.00561055	0.0739347	0.0228986	0	0	0	0	0.0205755	0	0.119005	0	0.0861727	0	0	0.0401935	0.217724	0.146637	0	0.134852	0.0764666	0.0459423	0.00998741	0	1
81	Rugose ocean floor	4500m+	0.0360088	0.42543	0	0	0	0	0	0.00285271	0	0.0310972	0	0.0689927	0	0	0.0675501	0.0114706	0.29035	0	0.00937366	0.0567182	0	0.000156039	0	1
82	Seamount ridges	0m to -100m	0	0	0	0	0	0	0	0	0	0	0	0	0	0	0	1	0	0	0	0	0	0	0	1
83	Seamount ridges	-200m to -500m	0.737361	0	0	0	0	0	0	0	0	0	0	0	0	0	0	0.262639	0	0	0	0	0	0	0	1
84	Seamount ridges	-500m to -1000m	0.0342687	0	0	0	0	0	0	0.289712	0	0	0	0	0	0	0	0.0686033	0	0	0.44056	0	0.12733	0.0395256	0	1
85	Seamount ridges	-1000m to -1500m	0.202467	0.0179378	0	0	0	0	0	0.430412	0	0	0	0	0	0	0.0112375	0	0	0.0193396	0.223571	0	0.0413704	0.0536645	0	1
86	Seamount ridges	-1500m to -2000m	0.0197272	0	0.0459968	0	0	0	0	0.331809	0	0	0	0	0	0	0	0.0669857	0	0	0.498954	0	0.0311619	0.00536507	0	1
87	Seamount ridges	-2000m to -3000m	0.0969802	0.228407	0.0269628	0	0	0	0	0.133148	0.0157904	0	0	0.0224639	0	0	0.0312086	0.182565	0	0	0.205789	0.00989603	0.0467902	0	0	1
88	Seamount ridges	-3000m to -4500m	0.10475	0.333845	0	0	0	0	0	0.0416267	0	0.114464	0	0.0591789	0	0	0.0193556	0.0668455	0.184346	0	0.0301356	0.0177291	0.0277243	0	0	1
89	Seamount ridges	4500m+	0.699654	0	0	0	0	0	0	0	0	0	0	0	0	0	0	0	0.300346	0	0	0	0	0	0	1
90	Seamounts	0m to -100m	0.0442923	0	0	0	0	0	0	0.141172	0	0	0	0	0	0	0.663107	0	0	0	0.151429	0	0	0	0	1
91	Seamounts	-100m to -200m	0.881022	0	0	0	0	0	0	0	0	0	0	0	0	0	0	0.118978	0	0	0	0	0	0	0	1
92	Seamounts	-200m to -500m	0	0	0	0	0	0	0	0.147764	0	0	0	0	0	0	0.44822	0.350964	0	0	0	0.0530526	0	0	0	1
93	Seamounts	-500m to -1000m	0	0	0	0	0	0	0	0.0649519	0	0.020873	0	0	0	0	0.684407	0.099624	0	0	0.130144	0	0	0	0	1
94	Seamounts	-1000m to -1500m	0	0.0298062	0	0	0	0	0	0.0293918	0.176393	0.00573642	0	0	0	0	0	0.0655854	0.0132306	0	0.599788	0.0800691	0	0	0	1
95	Seamounts	-1500m to -2000m	0	0.144456	0	0	0	0	0	0	0	0.0423522	0	0	0	0	0.0480036	0.283955	0	0.00576186	0.344907	0.099414	0.0311496	0	0	1
96	Seamounts	-2000m to -3000m	0	0.0776619	0.0426929	0	0	0	0	0	0	0.130753	0	0.120236	0	0	0.113863	0.125154	0.109166	0	0.0368718	0.130812	0.107725	0.00506503	0	1
97	Seamounts	-3000m to -4500m	0	0.328303	0.0160127	0	0	0	0	0	0	0.11946	0	0.135042	0	0	0.140687	0	0.181241	0	0	0.0745694	0.00468611	0	0	1
98	Seamounts	4500m+	0	1	0	0	0	0	0	0	0	0	0	0	0	0	0	0	0	0	0	0	0	0	0	1
99	Shelf	Not applicable	0.518883	0	0.0860737	0.146531	0.005932	0	0	0	0.0199236	0	0	0	0	0.212265	0	0	0	0.010392	0	0	0	0	0	1
100	Shelf Deeps	0m to -100m	0	0	0	0	0	0	0	0	0.117859	0	0	0	0	0.882141	0	0	0	0	0	0	0	0	0	1
101	Shelf Deeps	-100m to -200m	0	0	0	0	0.257181	0.228761	0	0	0	0	0	0	0	0.514058	0	0	0	0	0	0	0	0	0	1
102	Shelf Deeps	-200m to -500m	0	0	0.0852666	0.101536	0.0513554	0.0855328	0.0442111	0	0.0146447	0	0	0	0	0.0851566	0	0	0	0.071415	0	0	0	0	0.460882	1
103	Shelf Deeps	-500m to -1000m	0	0	0.0578563	0.0832164	0.1351	0.0855783	0.0131119	0	0.00832934	0	0	0	0	0.053974	0	0	0	0.440196	0	0	0	0	0.122637	1
104	Shelf Deeps	-1000m to -1500m	0	0	0.471562	0.0889137	0.0137654	0.242912	0.0191128	0	0.049989	0	0	0	0	0.0241804	0	0	0	0.0895652	0	0	0	0	0	1
105	Shelf Deeps	-1500m to -2000m	0	0	0.971368	0	0	0	0	0	0.0286317	0	0	0	0	0	0	0	0	0	0	0	0	0	0	1
106	Shelf Deeps	-2000m to -3000m	0	0	1	0	0	0	0	0	0	0	0	0	0	0	0	0	0	0	0	0	0	0	0	1
107	Structural slope region	-200m to -500m	0	0	1	0	0	0	0	0	0	0	0	0	0	0	0	0	0	0	0	0	0	0	0	1
108	Structural slope region	-500m to -1000m	0	0	0.494627	0	0	0	0	0	0	0	0	0	0	0	0	0	0	0	0	0	0.505373	0	0	1
109	Structural slope region	-1000m to -1500m	0	0	0	0	0	0	0	0	0	0	0	0	0	0	0	0	0	0	0	0	1	0	0	1
110	Structural slope region	-1500m to -2000m	0	0	0	0	0	0	0	0	0	0	0	0	0	0	0	0	0	0	0	0.293875	0.706125	0	0	1
111	Structural slope region	-2000m to -3000m	0	0	0.1816	0	0	0	0	0	0	0	0	0	0	0	0	0	0	0	0	0.195227	0.0887323	0.534441	0	1
112	Structural slope region	-3000m to -4500m	0	0	0.0191949	0	0	0	0	0	0	0	0	0	0	0.58228	0	0	0	0	0	0.0333645	0.0316722	0.333488	0	1
113	Structural slope region	4500m+	0	0	0	0	0	0	0	0	0	0	0	0	0	0	0	0	0	0	0	0	0	1	0	1
114	Trench	4500m+	0	0	0	0	0	0	0	0	0	0	0	0	0	0	0	0	0	0	0	0	0	1	0	1
115	Trough mouth fans	-1000m to -1500m	0	0	0	0	1	0	0	0	0	0	0	0	0	0	0	0	0	0	0	0	0	0	0	1
116	Trough mouth fans	-2000m to -3000m	0	0	0	0	1	0	0	0	0	0	0	0	0	0	0	0	0	0	0	0	0	0	0	1
117	Upper Slope	0m to -100m	0.180757	0	0	0	0	0	0	0	0.819243	0	0	0	0	0	0	0	0	0	0	0	0	0	0	1
118	Upper Slope	-100m to -200m	0.295047	0	0	0	0	0	0	0	0.704953	0	0	0	0	0	0	0	0	0	0	0	0	0	0	1
119	Upper Slope	-200m to -500m	0.462777	0	0	0.112734	0	0	0	0	0.182177	0	0	0	0	0.0793976	0	0	0	0.0742978	0	0	0	0	0.0886158	1
120	Upper Slope	-500m to -1000m	0.300158	0	0.0571195	0.0604618	0	0.0802039	0.0202192	0	0.107467	0	0	0	0	0.0723535	0	0	0	0.116592	0	0	0	0	0.185426	1
121	Upper Slope	-1000m to -1500m	0.190386	0	0	0.0653772	0.0333375	0.0856568	0.0171379	0	0.1009	0	0	0	0	0.09087	0	0	0	0.113981	0	0	0	0	0.302353	1
122	Upper Slope	-1500m to -2000m	0.127316	0	0.0991301	0.0743488	0.029425	0.0889352	0.0316957	0	0.116604	0	0	0	0	0.0808201	0	0	0	0.121476	0	0	0	0	0.230248	1
123	Upper Slope	-2000m to -3000m	0.139729	0	0.0602625	0.0709531	0.0326623	0.0902064	0.0412238	0	0.204176	0	0	0	0	0.0392383	0	0	0	0.0866455	0	0	0	0	0.234903	1
124	Upper Slope	-3000m to -4500m	0.170032	0	0.0732968	0.0983392	0	0	0.0249343	0	0.318294	0	0	0	0	0	0	0	0	0.315104	0	0	0	0	0	1
125	Volcano	0m to -100m	0	0	0	0	0	0	0	0	0	0	0	0	0	0	0	0	0	1	0	0	0	0	0	1
126	Volcano	-100m to -200m	0	0	0	0	0	0	0	0	0	0	0	0	0	0	0	0	0	1	0	0	0	0	0	1
127	Volcano	-200m to -500m	0	0	0	0	0	0	0	0	0	0	0	0	0	0	0	0	0	1	0	0	0	0	0	1
128	Volcano	-500m to -1000m	0	0	0	0	0	0	0	0	0	0	0	0	0	0	0	0	0	1	0	0	0	0	0	1
